# Supplementary material for: MSL2 ensures biallelic gene expression in mammals
Source: Nature. 2023 Nov 29;624(7990):173–81. doi: 10.1038/s41586-023-06781-3 (PMC10700137; doi:10.1038/s41586-023-06781-3)
Supplement: Supplementary file 2 — Supplementary Tables 1–10. [file 41586_2023_6781_MOESM2_ESM.xlsx]

## Sheet: Legend
Supplementary Table 1:
Summary of MSL2 KO clones for male CaBl/BlCa and female CaBl/9sCa NPCs and all sequencing datasets (cell line metadata).
Supplementary Table 2:
List of genes plotted in the 4 clusters and 14 subclusters of the heatmap of Fig. 2a.
Supplementary Table 3:
List of databases used to collate haploinsufficient genes identified in humans.
Supplementary Table 4:
Collated imprinting gene list used in Fig. 2c.
Supplementary Table 5:
Collated random monoallelic gene list used in Fig. 2c.
Supplementary Table 6:
Collated escape gene list used in Fig. 2c.
Supplementary Table 7:
List of escape genes in female 9sCa and CaBl NPCs used in Supplementary Fig. 5b.
Supplementary Table 8:
List of guide RNA sequences.
Supplementary Table 9:
List of primer sequences.
Supplementary Table 10:
List of antibodies.

## Sheet: Supplementary Table 1
Summary of MSL2 KO clones
	ESCs	NPCs
Male CaBl	3	3
Male BlCa	2	2
Female CaBl	0	1
Female 9sCa	3	2
Summary of all sequencing datasets
For ESCs:
Seq type	Female 9sCa	Male BlCa	Male CaBl
RNA-seq	WT, KO1, KO2	WT, KO1	WT, KO1, KO3
For NPCs:
Seq type	Male CaBl	Male BlCa	Female 9sCa	Female CaBl
RNA-seq	WT, KO1,KO2	WT, KO1	WT, KO1, KO2	WT, KO
ATAC-seq	WT, KO1	WT, KO1	WT, KO1, KO2
TT-seq			WT, KO1, KO2
8 Histone ChIP-seq	WT, KO1,KO2	WT, KO1	WT, KO1, KO2
6 TF ChIP-seq	WT, KO1,KO2	WT, KO1	WT, KO1, KO2
Bisulfite-seq	WT, KO1	WT, KO1	WT, KO1, KO2
H3K4me3 HiChIP			WT, KO2
Single Cell Multiomics	WT, KO2	WT, KO1	WT, KO1,KO2
For E18.5 embryos:
Seq type	Female brain	Female placenta
RNA-seq	WT1, WT2, WT3, KO1, KO2, KO3	WT1, WT2, WT3, KO1, KO2

## Sheet: Supplementary Table 2
GeneID	Cluster (n=4)	Subcluster (n=14)
ENSMUSG00000059878	1	1
ENSMUSG00000033111	1	1
ENSMUSG00000032377	1	1
ENSMUSG00000023169	1	1
ENSMUSG00000021217	1	1
ENSMUSG00000054676	1	1
ENSMUSG00000031772	1	1
ENSMUSG00000000861	1	1
ENSMUSG00000019846	1	1
ENSMUSG00000079414	1	1
ENSMUSG00000019894	1	1
ENSMUSG00000043003	1	1
ENSMUSG00000026676	1	1
ENSMUSG00000040254	1	1
ENSMUSG00000032796	1	1
ENSMUSG00000043456	1	1
ENSMUSG00000031673	1	1
ENSMUSG00000028223	1	1
ENSMUSG00000025534	1	1
ENSMUSG00000042082	1	1
ENSMUSG00000040272	1	1
ENSMUSG00000031767	1	1
ENSMUSG00000040651	1	1
ENSMUSG00000063488	1	1
ENSMUSG00000033585	1	1
ENSMUSG00000032812	1	1
ENSMUSG00000079057	1	1
ENSMUSG00000032892	1	1
ENSMUSG00000037523	1	1
ENSMUSG00000054423	1	1
ENSMUSG00000026922	1	1
ENSMUSG00000000303	1	1
ENSMUSG00000005397	1	1
ENSMUSG00000074158	1	1
ENSMUSG00000095115	1	1
ENSMUSG00000069633	1	1
ENSMUSG00000030339	1	1
ENSMUSG00000022602	1	1
ENSMUSG00000074384	1	1
ENSMUSG00000029206	1	1
ENSMUSG00000045608	1	1
ENSMUSG00000027239	1	1
ENSMUSG00000052551	1	1
ENSMUSG00000020241	1	1
ENSMUSG00000039899	1	1
ENSMUSG00000034205	1	1
ENSMUSG00000019539	1	1
ENSMUSG00000097412	1	1
ENSMUSG00000097767	1	1
ENSMUSG00000096687	1	1
ENSMUSG00000056073	1	1
ENSMUSG00000044350	1	1
ENSMUSG00000020120	1	1
ENSMUSG00000001665	1	1
ENSMUSG00000032291	1	1
ENSMUSG00000030431	1	1
ENSMUSG00000005553	1	1
ENSMUSG00000041797	1	1
ENSMUSG00000025855	1	1
ENSMUSG00000025348	1	1
ENSMUSG00000047867	1	1
ENSMUSG00000074731	1	1
ENSMUSG00000100335	1	1
ENSMUSG00000038204	1	1
ENSMUSG00000050052	1	1
ENSMUSG00000020388	1	1
ENSMUSG00000037820	1	1
ENSMUSG00000003436	1	1
ENSMUSG00000060594	1	1
ENSMUSG00000001773	1	1
ENSMUSG00000005054	1	1
ENSMUSG00000021747	1	1
ENSMUSG00000022146	1	1
ENSMUSG00000032456	1	1
ENSMUSG00000055745	1	1
ENSMUSG00000023886	1	1
ENSMUSG00000024180	1	1
ENSMUSG00000079038	1	1
ENSMUSG00000024172	1	1
ENSMUSG00000048349	1	1
ENSMUSG00000029762	1	1
ENSMUSG00000020524	1	1
ENSMUSG00000087594	1	1
ENSMUSG00000022297	1	1
ENSMUSG00000009406	1	1
ENSMUSG00000047257	1	1
ENSMUSG00000063661	1	1
ENSMUSG00000097974	1	1
ENSMUSG00000020027	1	1
ENSMUSG00000054000	1	1
ENSMUSG00000031358	1	1
ENSMUSG00000004558	1	1
ENSMUSG00000039313	1	1
ENSMUSG00000031523	1	1
ENSMUSG00000020829	1	1
ENSMUSG00000032231	1	1
ENSMUSG00000070498	1	1
ENSMUSG00000028707	1	1
ENSMUSG00000029603	1	1
ENSMUSG00000034855	1	1
ENSMUSG00000018893	1	1
ENSMUSG00000029814	1	1
ENSMUSG00000021751	1	1
ENSMUSG00000007655	1	1
ENSMUSG00000058914	1	1
ENSMUSG00000103585	2	2
ENSMUSG00000007216	2	2
ENSMUSG00000038607	2	2
ENSMUSG00000035473	2	2
ENSMUSG00000073158	2	2
ENSMUSG00000038059	2	2
ENSMUSG00000032514	2	2
ENSMUSG00000028736	2	2
ENSMUSG00000053219	2	2
ENSMUSG00000035262	2	2
ENSMUSG00000098098	2	2
ENSMUSG00000042216	2	2
ENSMUSG00000017176	2	2
ENSMUSG00000091803	2	2
ENSMUSG00000105139	2	2
ENSMUSG00000097727	2	2
ENSMUSG00000027316	2	2
ENSMUSG00000055809	2	2
ENSMUSG00000106927	2	2
ENSMUSG00000027684	2	2
ENSMUSG00000044176	2	2
ENSMUSG00000020926	2	2
ENSMUSG00000103567	2	2
ENSMUSG00000028226	2	2
ENSMUSG00000030847	2	2
ENSMUSG00000103707	2	2
ENSMUSG00000034379	2	2
ENSMUSG00000032011	2	2
ENSMUSG00000044676	2	2
ENSMUSG00000033540	2	2
ENSMUSG00000031409	2	2
ENSMUSG00000054679	2	2
ENSMUSG00000001334	2	2
ENSMUSG00000059325	2	2
ENSMUSG00000049409	2	2
ENSMUSG00000022661	2	2
ENSMUSG00000074283	2	2
ENSMUSG00000024273	2	2
ENSMUSG00000049916	2	2
ENSMUSG00000019853	2	2
ENSMUSG00000040811	2	2
ENSMUSG00000040856	2	2
ENSMUSG00000043448	2	2
ENSMUSG00000033022	2	2
ENSMUSG00000051242	2	2
ENSMUSG00000030443	2	2
ENSMUSG00000054589	2	2
ENSMUSG00000025128	2	2
ENSMUSG00000028360	2	2
ENSMUSG00000097706	2	2
ENSMUSG00000058297	2	2
ENSMUSG00000098912	2	2
ENSMUSG00000064125	2	2
ENSMUSG00000024570	2	2
ENSMUSG00000022665	2	2
ENSMUSG00000034706	2	2
ENSMUSG00000049349	2	2
ENSMUSG00000036564	2	2
ENSMUSG00000029378	2	2
ENSMUSG00000023571	2	2
ENSMUSG00000031548	2	2
ENSMUSG00000053702	2	2
ENSMUSG00000039043	2	3
ENSMUSG00000033214	2	3
ENSMUSG00000027199	2	3
ENSMUSG00000039431	2	3
ENSMUSG00000046667	2	3
ENSMUSG00000034384	2	3
ENSMUSG00000031561	2	3
ENSMUSG00000035187	2	3
ENSMUSG00000034472	2	3
ENSMUSG00000028358	2	3
ENSMUSG00000096146	2	3
ENSMUSG00000074649	2	3
ENSMUSG00000023913	2	3
ENSMUSG00000090744	2	3
ENSMUSG00000035566	2	3
ENSMUSG00000039396	2	3
ENSMUSG00000059540	2	3
ENSMUSG00000023942	2	3
ENSMUSG00000079009	2	3
ENSMUSG00000010751	2	3
ENSMUSG00000024084	2	3
ENSMUSG00000051111	2	3
ENSMUSG00000023885	2	3
ENSMUSG00000025892	2	3
ENSMUSG00000070044	2	3
ENSMUSG00000023935	2	3
ENSMUSG00000075271	2	3
ENSMUSG00000040321	2	3
ENSMUSG00000085492	2	3
ENSMUSG00000072720	2	3
ENSMUSG00000044629	2	3
ENSMUSG00000026879	2	3
ENSMUSG00000046186	2	3
ENSMUSG00000017897	2	3
ENSMUSG00000028378	2	3
ENSMUSG00000043518	2	3
ENSMUSG00000029211	2	3
ENSMUSG00000097039	2	3
ENSMUSG00000079022	2	3
ENSMUSG00000028251	2	3
ENSMUSG00000061414	2	3
ENSMUSG00000075478	2	3
ENSMUSG00000003469	2	3
ENSMUSG00000019866	2	3
ENSMUSG00000054074	2	4
ENSMUSG00000024769	2	4
ENSMUSG00000025188	2	4
ENSMUSG00000001166	2	4
ENSMUSG00000079008	2	4
ENSMUSG00000025083	2	4
ENSMUSG00000023960	2	4
ENSMUSG00000041592	2	4
ENSMUSG00000046032	2	4
ENSMUSG00000086784	2	4
ENSMUSG00000096956	2	4
ENSMUSG00000072763	2	4
ENSMUSG00000044367	2	4
ENSMUSG00000047238	2	4
ENSMUSG00000020420	2	4
ENSMUSG00000071665	2	4
ENSMUSG00000041488	2	4
ENSMUSG00000062760	2	4
ENSMUSG00000034115	2	4
ENSMUSG00000025215	2	4
ENSMUSG00000037578	2	4
ENSMUSG00000048794	2	4
ENSMUSG00000017756	2	4
ENSMUSG00000061576	2	4
ENSMUSG00000047733	2	4
ENSMUSG00000042401	2	4
ENSMUSG00000034463	2	5
ENSMUSG00000010064	2	5
ENSMUSG00000021411	2	5
ENSMUSG00000030823	2	5
ENSMUSG00000062794	2	5
ENSMUSG00000045613	2	5
ENSMUSG00000041548	2	5
ENSMUSG00000025648	2	5
ENSMUSG00000030301	2	5
ENSMUSG00000020473	2	5
ENSMUSG00000020178	2	5
ENSMUSG00000029231	2	5
ENSMUSG00000051811	2	5
ENSMUSG00000032602	2	5
ENSMUSG00000032446	2	5
ENSMUSG00000021675	2	5
ENSMUSG00000031636	2	5
ENSMUSG00000039809	2	5
ENSMUSG00000030706	2	5
ENSMUSG00000031297	2	5
ENSMUSG00000006313	2	5
ENSMUSG00000057228	2	5
ENSMUSG00000035873	2	5
ENSMUSG00000046204	2	5
ENSMUSG00000000838	2	5
ENSMUSG00000056679	2	5
ENSMUSG00000002006	2	5
ENSMUSG00000055805	2	5
ENSMUSG00000046312	2	5
ENSMUSG00000053141	2	5
ENSMUSG00000039278	2	5
ENSMUSG00000034467	2	5
ENSMUSG00000033998	2	5
ENSMUSG00000030930	2	5
ENSMUSG00000029648	2	5
ENSMUSG00000108791	2	5
ENSMUSG00000027581	2	5
ENSMUSG00000038630	3	6
ENSMUSG00000073164	3	6
ENSMUSG00000061601	3	6
ENSMUSG00000033581	3	6
ENSMUSG00000036103	3	6
ENSMUSG00000045519	3	6
ENSMUSG00000040322	3	6
ENSMUSG00000026946	3	6
ENSMUSG00000034793	3	6
ENSMUSG00000090659	3	6
ENSMUSG00000040907	3	6
ENSMUSG00000051730	3	6
ENSMUSG00000103793	3	6
ENSMUSG00000056306	3	6
ENSMUSG00000039716	3	6
ENSMUSG00000028076	3	6
ENSMUSG00000025232	3	6
ENSMUSG00000097428	3	6
ENSMUSG00000043342	3	6
ENSMUSG00000007827	3	6
ENSMUSG00000103088	3	6
ENSMUSG00000102312	3	6
ENSMUSG00000001604	3	6
ENSMUSG00000104318	3	6
ENSMUSG00000051599	3	6
ENSMUSG00000042632	3	6
ENSMUSG00000045498	3	6
ENSMUSG00000037386	3	6
ENSMUSG00000041528	3	6
ENSMUSG00000028494	3	6
ENSMUSG00000070436	3	6
ENSMUSG00000053870	3	6
ENSMUSG00000033669	3	6
ENSMUSG00000025255	3	6
ENSMUSG00000047342	3	6
ENSMUSG00000028024	3	7
ENSMUSG00000035506	3	7
ENSMUSG00000098134	3	7
ENSMUSG00000022636	3	7
ENSMUSG00000031558	3	7
ENSMUSG00000028546	3	7
ENSMUSG00000042388	3	7
ENSMUSG00000035799	3	7
ENSMUSG00000051483	3	7
ENSMUSG00000075592	3	7
ENSMUSG00000057751	3	7
ENSMUSG00000062480	3	7
ENSMUSG00000100002	3	7
ENSMUSG00000006675	3	7
ENSMUSG00000108713	3	8
ENSMUSG00000000901	3	8
ENSMUSG00000020810	3	8
ENSMUSG00000090785	3	8
ENSMUSG00000004267	3	8
ENSMUSG00000032565	3	8
ENSMUSG00000022022	3	8
ENSMUSG00000031387	3	8
ENSMUSG00000060882	3	8
ENSMUSG00000041625	3	8
ENSMUSG00000041598	3	8
ENSMUSG00000026896	3	8
ENSMUSG00000087368	3	8
ENSMUSG00000022594	3	8
ENSMUSG00000031425	3	8
ENSMUSG00000001128	3	8
ENSMUSG00000025175	3	8
ENSMUSG00000034324	3	8
ENSMUSG00000073424	3	8
ENSMUSG00000074813	3	8
ENSMUSG00000032014	3	8
ENSMUSG00000063063	3	8
ENSMUSG00000001039	3	8
ENSMUSG00000046321	3	9
ENSMUSG00000037049	3	9
ENSMUSG00000062980	3	9
ENSMUSG00000004043	3	9
ENSMUSG00000027546	3	9
ENSMUSG00000074607	3	9
ENSMUSG00000013846	3	9
ENSMUSG00000079316	3	9
ENSMUSG00000031393	3	9
ENSMUSG00000031392	3	9
ENSMUSG00000097328	3	9
ENSMUSG00000063727	3	9
ENSMUSG00000036545	3	9
ENSMUSG00000031107	3	9
ENSMUSG00000033510	3	9
ENSMUSG00000100714	3	9
ENSMUSG00000019892	3	9
ENSMUSG00000041515	3	9
ENSMUSG00000027371	3	9
ENSMUSG00000032500	3	9
ENSMUSG00000030307	3	9
ENSMUSG00000044250	3	9
ENSMUSG00000046178	3	9
ENSMUSG00000030647	3	10
ENSMUSG00000024781	3	10
ENSMUSG00000100706	3	10
ENSMUSG00000050666	3	10
ENSMUSG00000053626	3	10
ENSMUSG00000020937	3	10
ENSMUSG00000053310	3	10
ENSMUSG00000067818	3	10
ENSMUSG00000034336	3	10
ENSMUSG00000033685	3	10
ENSMUSG00000073988	3	10
ENSMUSG00000028389	3	10
ENSMUSG00000037071	3	10
ENSMUSG00000049164	3	10
ENSMUSG00000031861	3	10
ENSMUSG00000030000	3	10
ENSMUSG00000054931	3	10
ENSMUSG00000036242	3	10
ENSMUSG00000031422	3	10
ENSMUSG00000030450	3	10
ENSMUSG00000001134	3	10
ENSMUSG00000055177	3	10
ENSMUSG00000048330	3	10
ENSMUSG00000053519	3	10
ENSMUSG00000021951	3	10
ENSMUSG00000030092	3	10
ENSMUSG00000025189	3	10
ENSMUSG00000044647	3	10
ENSMUSG00000030770	4	11
ENSMUSG00000032513	4	11
ENSMUSG00000079427	4	11
ENSMUSG00000040913	4	11
ENSMUSG00000041624	4	11
ENSMUSG00000052751	4	11
ENSMUSG00000053297	4	11
ENSMUSG00000045410	4	11
ENSMUSG00000031825	4	11
ENSMUSG00000058056	4	11
ENSMUSG00000024393	4	11
ENSMUSG00000103144	4	11
ENSMUSG00000030494	4	11
ENSMUSG00000034109	4	11
ENSMUSG00000021273	4	11
ENSMUSG00000059669	4	11
ENSMUSG00000015112	4	11
ENSMUSG00000022711	4	11
ENSMUSG00000039294	4	11
ENSMUSG00000000326	4	11
ENSMUSG00000032285	4	11
ENSMUSG00000038286	4	11
ENSMUSG00000033105	4	11
ENSMUSG00000038628	4	11
ENSMUSG00000075704	4	11
ENSMUSG00000021607	4	11
ENSMUSG00000105509	4	11
ENSMUSG00000001507	4	11
ENSMUSG00000004931	4	11
ENSMUSG00000057895	4	11
ENSMUSG00000102748	4	11
ENSMUSG00000043079	4	11
ENSMUSG00000056941	4	12
ENSMUSG00000070526	4	12
ENSMUSG00000049904	4	12
ENSMUSG00000028780	4	12
ENSMUSG00000104148	4	12
ENSMUSG00000027966	4	12
ENSMUSG00000030752	4	12
ENSMUSG00000033386	4	12
ENSMUSG00000020258	4	12
ENSMUSG00000022969	4	12
ENSMUSG00000037206	4	12
ENSMUSG00000021497	4	12
ENSMUSG00000078453	4	12
ENSMUSG00000046598	4	12
ENSMUSG00000041741	4	12
ENSMUSG00000030774	4	12
ENSMUSG00000049922	4	12
ENSMUSG00000002804	4	12
ENSMUSG00000064115	4	12
ENSMUSG00000037962	4	12
ENSMUSG00000030545	4	12
ENSMUSG00000025816	4	12
ENSMUSG00000034845	4	12
ENSMUSG00000051486	4	12
ENSMUSG00000026975	4	12
ENSMUSG00000020135	4	12
ENSMUSG00000074500	4	12
ENSMUSG00000047033	4	12
ENSMUSG00000041923	4	12
ENSMUSG00000009378	4	13
ENSMUSG00000014846	4	13
ENSMUSG00000040204	4	13
ENSMUSG00000043140	4	13
ENSMUSG00000034777	4	13
ENSMUSG00000039958	4	13
ENSMUSG00000062012	4	13
ENSMUSG00000041078	4	13
ENSMUSG00000025777	4	13
ENSMUSG00000020940	4	13
ENSMUSG00000097233	4	13
ENSMUSG00000071862	4	13
ENSMUSG00000026304	4	13
ENSMUSG00000030486	4	13
ENSMUSG00000058317	4	13
ENSMUSG00000027215	4	13
ENSMUSG00000053279	4	13
ENSMUSG00000041836	4	13
ENSMUSG00000048503	4	13
ENSMUSG00000050777	4	13
ENSMUSG00000089990	4	13
ENSMUSG00000055202	4	13
ENSMUSG00000085781	4	13
ENSMUSG00000042903	4	13
ENSMUSG00000026649	4	13
ENSMUSG00000094910	4	13
ENSMUSG00000074457	4	13
ENSMUSG00000063681	4	13
ENSMUSG00000102101	4	13
ENSMUSG00000086040	4	13
ENSMUSG00000027259	4	14
ENSMUSG00000074890	4	14
ENSMUSG00000063108	4	14
ENSMUSG00000054162	4	14
ENSMUSG00000085982	4	14
ENSMUSG00000031433	4	14
ENSMUSG00000001918	4	14
ENSMUSG00000033491	4	14
ENSMUSG00000024228	4	14
ENSMUSG00000046709	4	14
ENSMUSG00000035095	4	14
ENSMUSG00000032372	4	14
ENSMUSG00000062444	4	14
ENSMUSG00000008540	4	14
ENSMUSG00000095930	4	14
ENSMUSG00000061353	4	14
ENSMUSG00000024664	4	14
ENSMUSG00000097924	4	14
ENSMUSG00000069727	4	14
ENSMUSG00000039578	4	14
ENSMUSG00000020491	4	14
ENSMUSG00000035385	4	14
ENSMUSG00000074867	4	14
ENSMUSG00000071324	4	14

## Sheet: Supplementary Table 3
Name	Link	Notes
Gnomad	https://storage.googleapis.com/gcp-public-data--gnomad/truth-sets/source/lof-curation/haploinsufficient_genes_curation_results.csv
ClinicalGen	ftp://ftp.clinicalgenome.org/ClinGen_haploinsufficiency_gene_GRCh38.bed
Decipher	https://www.deciphergenomics.org/files/downloads/HI_Predictions_Version3.bed.gz
Collins et al., 2022, PMID: 35917817	https://pubmed.ncbi.nlm.nih.gov/35917817/	Supplementary Table 7
The collated gene list was converted into mouse orthologues and used in Fig. 2b, Extended Data Fig. 4b,d.
For further details we refer to original publications.

## Sheet: Supplementary Table 4
Tucci et al. 2019, PMID: 30794780
Location	Gene
1_C2	Adam23
1_C2	Zdbf2linc
1_C2	Zdbf2
1_C2	Gpr1
1_C2	Eef1b2
1_G3	BC034090
1_G3	Mr1
1_G3	Stx6
2_A1	Sfmbt2
2_C1.2	Rbms1
2_E2-E3	Wt1
2_E5	Gatm
2_H1	Mcts2
2_H1	H13
2_H1	Nnat
2_H1	Blcap
2_H1	Bcl2l1
2_H1	Cox4i2
2_H1	Tpx2
2_H1	Id1
2_H2	Mafb
2_H3	Zfp64
2_H3	Bmp7
2_H4	miR-296
2_H4	miR-298
2_H4	NESP55
2_H4	GNASXL
2_H4	Exon-1A
2_H4	GS-alpha
2_H4	Nespas
2_H4	F7
2_H4	Edn3
2_H4	Npepl1
2_H4	Stx16
2	XLOC_047844
2	XLOC_050739
3_B	Jade1
3_B	2400006e01Rik
3_B	C430002E04Rik
3_E3	Fam198b
5_B3	Htra3
5_G2	D130017N08Rik
5_G2	Fkbp6
6_A1	Calcr
6_A1	Tfpi2
6_A1	Sgce
6_A1	Peg10
6_A1	Ppp1r9a
6_A1	Asb4
6_A1	Casd1
6_A3	Mest
6_A3	Mir335
6_A3	Copg2os1
6_A3	Klf14
6_A3	Klhdc10
6_A3.3	Tsga13
6_B3	Herc3
6_G1	Etv6
7_A1	Peg3os
7_A2-B1	Zim2
7_A2-B1	Zim1
7_A2-B1	Peg3
7_A2-B1	Usp29
7_A2-B1	Zim3
7_A2-B1	Zfp264
7_A3-B1	Axl
7_B5	C230091D08Rik
7C-B5	Mkrn3
7C-B5	Mkrn3os
7C-B5	Magel2
7C-B5	Ndn
7C-B5	BM117114
7C-B5	Pec2
7C-B5	BB077283
7C-B5	Pec3
7C-B5	Snurf
7C-B5	Snrpn
7C-B5	MBII-436
7C-B5	MBII-13
7C-B5	Pwcr1
7C-B5	IPW
7C-B5	MBII-52
7C-B5	UBE3A-AS
7C-B5	Ube3a
7C-B5	Peg12
7C-B5	AK014392
7C-B5	U80893
7_C	A230057D06Rik
7_C	A330076H08Rik
7_C	AK039108
7_C	B230209E15Rik
7_D3	Sh3gl3
7_F3	Inpp5f_V2
7_F3	Tgfb1i1
7_F3	Bag3
7_F5	H19
7_F5	PIHit
7_F5	Igf2
7_F5	Igf2as
7_F5	Ins2
7_F5	Th
7_F5	Ascl2
7_F5	Cd81
7_F5	Tssc4
7_F5	Kcnq1
7_F5	Kcnq1ot1
7_F5	Cdkn1c
7_F5	Msuit1
7_F5	Slc22a18
7_F5	Phlda2
7_F5	Nctc1
7_F5	Tnfrsf26
7_F5	Tnfrsf22
7_F5	Tnfrsf23
7_F5	Ano1
7_F5	Ifitm10
7_F5	Lsp1
7_F5	R74862
7	AK155734
7	XLOC_075991
7	XLOC_076143
8_C2	Gab1
8_E1	Cdh15
8	Tsci1
9_A5.1	Gramd1b
9_B	Tle3
9_E3.1	Mirn184
9_E3.1	AS4
9_E3.1	4930524O08Rik
9_E3.1	Rasgrf1
9_E3.1	Snx14
9_E3.1	Ctsh
9_E3.3	Rbp2
10_A1	Phactr2
10_A1	BC020402
10_A2	Plagl1
10_A2	Hymai
11_E2	Ccdc40
11_A1	Ddc
11_A1	Grb10
11_A1	Cobl
11_A3	Commd1
11_A3	Zrsr1
11_A3.2	B3gnt2
11_B1.2	AK017220
11_B1.3	Platr20
11_B1.3	Adamts2
11_B1.3	BC049762
11_D	Wnk4
11_D	AK010368
11	Tsci2
11	Tsci3
11	XLOC_01139
11	XLOC_011629
12_C3	Actn1
12_D1	Smoc1
12_F1	Begain
12_F1	Dlk1
12_F1	DLK1_downstream_transcripts
12_F1	Mico1
12_F1	Mico1os
12_F1	Meg3
12_F1	Mir337
12_F1	Rtl1
12_F1	anti-Rtl1
12_F1	miR-431
12_F1	miR-433
12_F1	miR-127
12_F1	miR-434
12_F1	miR-432
12_F1	miR-136
12_F1	miR-341
12_F1	Meg8
12_F1	miR-370
12_F1	MBII-78
12_F1	MBII-19
12_F1	miR-1188
12_F1	MBII-48
12_F1	MBII-49
12_F1	MBII-426
12_F1	MBII-343
12_F1	Mirg
12_F1	miR-411
12_F1	miR-380
12_F1	miR-376b
12_F1	miR-376
12_F1	miR-134
12_F1	miR-154
12_F1	miR-410
12_F1	Dio3
12_F1	Wars
12_F1	Ppp2r5c
12_F1	Mirn376b
12_F1	Mirn154
12_F1	Mrin136
12_F1	Mrin134
12_F1	Mrin380
12_F1	Mrin127
12_F1	Mrin411
12_F1	Mrin410
12_F1	Dync1h1
12	Tsci4
12	Tsci5
13_A3.2	E2f3
13_A5	Nhlrc1
13_D1	Tmem174
13_D1	Enc1
13_D2	Pde4d
14_C1	Otx2
14_C1	Otx2os1
14_D2	Htr2a
14_E4	Mbnl2
14_E4	Sox21
15_D3	Kcnk9
15_D3	Peg13
15_D3	Eif2c2
15_D3	Trappc9
15_D3	Chrac1
15_E1	Pdgfb
15_F1	Slc38a1
15_F1	Slc38a2
15_F1	Slc38a4
15_F1	Galnt6
15	Tsci6
15	XLOC_033279
16_B5	Bbx
16_B5	G730013B05Rik
16_C4	Runx1
17_A1	Igf2r
17_A1	Airn
17_A1	Slc22a2
17_A1	Slc22a3
17A1	Pde10a
17_A1	Arid1b
17_A1	1700010i14Rik
17_A1	Qk
17_A1	Pacrg
17_A1	Park2
17_A2	Smoc2
17_A2	Thbs2
17_A2	Dact2
17_E4	Epas1
17	XLOC_037414
17	XLOC_037615
18_A2-B2	Impact
18_B3	Pcdhb12
19_C3	Tbc1d12
19_D2	Gm16299
X_A3.3	Rhox5
X_A5	CrossFirre
X_A7	Xlr3b
X_A7	Xlr4b
X_A7	Xlr4c
X_D	Xist
X_D	Tsix
X_D	Jpx
X_D	Ftx
X_D	Zcchc13
www.geneimprint.com
Gene	Aliases	Status
Znf597		Not Imprinted
Zdbf2	4930431J08Rik, 9330107J05Rik, RP23-434D24.2	Imprinted
Gpr1		Imprinted
Mir296	Mirn296, mmu-mir-296	Imprinted
Mcts2	PSIMCT-1, RP23-35I8.12, 2400002F11Rik	Imprinted
Mir298	Mirn298, mmu-mir-298	Imprinted
Sfmbt2	D2Wsu23e, D330030P06Rik	Imprinted
Wt1	Wt-1, D630046I19Rik	Tissue Dependent
Gatm	AT, AI314789, 1810003P21Rik	Imprinted
H13	Spp, H-13, Hm13, PSL3, AV020344, 1200006O09Rik, 4930443L17Rik, 5031424B04Rik	Imprinted
Blcap	Bc10, AI462828, MGC102074	Imprinted
Nnat	Peg5, AW107673, 5730414I02Rik	Imprinted
Zfp64	Gm38422	Imprinted
Nespas	Gnas-as	Imprinted
Gnas	P1, P2, P3, GSP, Gsa, POH, GPSA, Nesp, Gnas1, Nespl, PHP1A, PHP1B, Gnasxl, Nesp55, Oedsml, Oed-Sml, Gs-alpha, XLalphas, MGC118029, 5530400H20Rik, A930027G11Rik, C130027O20Rik	Imprinted
L3mbtl	L3MBTL1, KIAA0681, mKIAA0681, C630004G01	Not Imprinted
Jade1	Phf1, Phf17, AU041499, mKIAA1807, D530048A03Rik	Imprinted
Ngfb		Predicted
Gnai3	Gnai-3, AI158965, AW537698	Predicted
Lin28a	Lin28, Tex17, Lin-28, Gm10299, lin-28A, AL024421, ENSMUSG00000070700	Imprinted
Trp73	p73, TP73	Unknown
Magi2	AIP-1, Acvri1, Magi-2, S-SCAM, Acvrip1, Acvrinp1, mKIAA0705	Imprinted
Il6	Il-6	Imprinted
Fkbp6	36kDa, FKBP-6, FKBP-36, AU017274, D5Ertd724, D5Ertd724e, 1700008G22Rik	Imprinted
Mkrn1-ps1	makorin, ring finger protein 1, pseudogene 1	Imprinted
Mir335	Mirn335, mir-335, mmu-mir-335	Imprinted
Ppp1r9a	BB181831, mKIAA1222, 5330407E15, neurabin-I, 2810430P21Rik, 4930518N04Rik, A230094E16Rik	Imprinted
Pon1	Pon	Not Imprinted
Peg10	Edr, HB-1, Mar2, MEF3L, Mart2, MyEF-3, AA407948	Imprinted
Pon3	AI786302, 2810004E20	Provisional Data
Tfpi2	AV000670, PP5/TFPI-2	Imprinted
Sgce	e-SG	Imprinted
Asb4	AV117194, AW060255, 8430401O13Rik	Imprinted
Dlx5	AI385752	Not Imprinted
Calcr	Clr	Imprinted
Mest	Peg1, AA408879, AI256745	Imprinted
Aqp1	CHIP, CHIP28	Imprinted
Pon2	AI481612, MGC68232, 6330405I24Rik	Provisional Data
Copg2	AW227625	Imprinted
Cpa4	AV009555, 1110019K20Rik	Unknown
Klf14	BTEB5, AL022736, 5330411L03Rik	Imprinted
Nap1l5	1110020M21Rik	Imprinted
Nlrp2	N, P, Nb, PYP, NBS1, PAN1, Nalp2, PYPAF2, E330007A02Rik	Imprinted
Peg3os	Apeg3, Peg3as	Imprinted
Ano1	Tmem16a	Imprinted
Dhcr7	AA409147	Imprinted
LOC101055709		Imprinted
Zim1		Imprinted
Usp29	Ocat	Imprinted
Peg3	Pw1, End4, Gcap4, Zfp102, AL022617, mKIAA0287	Imprinted
Zim3	1700128I23Rik	Imprinted
Zfp264		Imprinted
Tgfb1	Tgfb, Tgfb-1, TGFbeta1, TGF-beta1	Not Imprinted
Magel2	ns7, nM15, NDNL1, Mage-l2	Imprinted
Peg12	Frat3	Imprinted
Ndn	Peg6, AI528698	Imprinted
Gabrg3	Gabrg-3	Unknown
Gabra5	A230018I05Rik	Unknown
Gabrb3	Cp1, Gabrb-3, AW049585, A230092K12Rik	Unknown
Ube3a	Hpve6a, KIAA4216, mKIAA4216, 4732496B02, 5830462N02Rik, A130086L21Rik	Imprinted
Snrpn	SMN, Peg4, HCERN3, MGC18604, MGC30325, 2410045I01Rik	Imprinted
Zfp127as	ZNF127AS	Imprinted
Pwcr1	snoRNA MBII-85	Imprinted
Mkrn3	Zfp127, D7H15S9-1	Imprinted
Ampd3		Imprinted
Tspan32	Art-1, Phemx, Tssc6, AW208513, BB235973, D7Wsu37e	Not Imprinted
H19	AI747191	Imprinted
Igf2as		Imprinted
Ins2	Mody, Ins-2, Mody4, AA986540, proinsulin, INS	Imprinted
Th		Imprinted
Tssc4	AA241958, ESTM671070	Imprinted
Cd81	Tapa1, Tapa-1, Tspan28	Imprinted
Kcnq1	Kcna9, KVLQT1, AW559127	Imprinted
Kcnq1ot1	Lit1, Kvlqt1-as, antisense transcript of Kvlqt1	Imprinted
Ascl2	Mash2, 2410083I15Rik	Imprinted
AF313042	Msuit1	Imprinted
Phlda2	Ipl, Tssc3	Imprinted
Slc22a18	HET, ITM, BWR1A, Impt1, TSSC5, Orctl2, BWSCR1A, AW260131, Slc22a1l, p45-BWR1A	Imprinted
Cdkn1c	CDKI, Kip2, p57Kip2, AL024410, p57(kip2)	Imprinted
Nap1l4	Nap2, AI316776, D7Wsu30e, 2810410H14Rik	Imprinted
Tnfrsf23	mSOB, Tnfrh1, Dctrailr1, MGC123882, MGC123883, Tnfrsf1al1, mDcTrailr1	Imprinted
Tnfrsf22	SOBa, Tnfrh2, Tnfrsf1al2, mDcTrailr2, 2810028K06Rik, C130035G06Rik	Imprinted
AK155734		Imprinted
Tnfrsf26	Tnfrh3, Tnfrsf24	Imprinted
Osbpl5	ORP5, Obph1, Osbp2, AI462538, 1110006M06Rik	Conflicting Data
Nctc1	Rhit1, 9530074L01	Imprinted
Igf2	M, M6, Igf, Mpr, Peg, Igf-, M6pr, Peg2, Igf-2, Igf-II, AL033362	Imprinted
Zim2	1700116N21Rik	Imprinted
Snurf	Snrpn, MGC18604, MGC30325, 2410045I01Rik	Imprinted
Atp10a	pfatp, Atp10c	Conflicting Data
Inpp5f V2	SAC2, cI-27, AI115354, AW561896, mKIAA0966, 5830435P03Rik	Imprinted
Trpm5	Mtr1, Ltrpc5, 9430099A16Rik	Not Imprinted
Gab1	AA408973, AW107238	Imprinted
Cdh15	Mca, Mcad, Cdh14, AI323380	Imprinted
Musd2	pro	Imprinted
Snx14	YR-14, B830022K16, C330035N22Rik	Imprinted
Zc3h12c	mKIAA1726, A230108E06, C230027N18Rik	Not Imprinted
Ntm	Hnt, Igdcc2, R75390, 6230410L23Rik, B230210G24Rik	Imprinted
Mir184	Mirn184, mmu-mir-184	Imprinted
Rasgrf1	Grf, Gnrp, Grf1, p190, CDC25, Grfbe, P190-A, CDC25Mm, Grfbeta, AI844718, Ras-GRF1, p190RhoGEF	Imprinted
Sdhd	C78570, AVLL5809, PRO19626, 3110001M13Rik	Unknown
Hymai		Imprinted
Lin28b	Lin-28.2, 2810403D23Rik, D030047M17Rik	Not Imprinted
Plagl1	Lot1, Zac1	Imprinted
Dcn	DC, SL, PG40, PGII, PGS2, DSPG2, SLRR1B	Imprinted
Ctnna3	Vr22, Catna3, 4933408A16	Unknown
Ccdc40	RP23-13O17.4, B930008I02Rik	Imprinted
Platr20	5133400J02Rik	Imprinted
Ddc	Aadc	Imprinted
Grb10	Meg1, AI325020, mKIAA0207, 5730571D09Rik	Imprinted
Zrsr1	SP2, Irlgs2, D11Ncvs75, U2af1-rs1, U2afbp-rs	Imprinted
U2af1-rs1	SP2, 35kDa, Irlgs2, D11Ncvs75, U2afbp-rs	Imprinted
Commd1	Murr1, U2/Mu, AI256843	Imprinted
Mir154	Mirn154, mmu-mir-154	Imprinted
Mir376b	Mirn376b	Imprinted
Mir136	Mirn136, mmu-mir-136	Imprinted
Dio3os	Di, Dio3as, AW556460	Imprinted
Mir410	Mirn410, mmu-mir-410	Imprinted
AF357355	MBII-343	Imprinted
Mir431	Mirn431, mmu-mir-431	Imprinted
B830012L14Rik		Imprinted
Mir380	Mirn380, mmu-mir-380	Imprinted
Mir127	Mirn127, mmu-mir-127	Imprinted
Mir134	Mirn134, mmu-mir-134	Imprinted
Mir337	Mirn337, mmu-mir-337	Imprinted
Mir370	Mirn370, mmu-mir-370	Imprinted
Smoc1	S, SRG, AI848508, 2600002F22Rik	Imprinted
Mir411	Mirn411, mmu-mir-411	Imprinted
AF357359	MBII-426	Imprinted
Gtl2	Meg3, R74756, R75394, AI425946, AW108224, D12Bwg1266e, 2900016C05Rik, 3110050O07Rik, 6330408G06Rik	Imprinted
Dlk1	FA1, ZOG, pG2, Peg9, SCP1, Ly107, pref-1, AW742678	Imprinted
AF357426	MBII-49	Imprinted
AF357425	MBII-48	Imprinted
AF357428	MBII-78	Imprinted
AF357341	MBII-19	Imprinted
Rian	Meg8, 5530401N18Rik, C130089L09Rik	Imprinted
Mirg	Meg9, AI852992, 2810474H01Rik	Imprinted
Rtl1	Mar, Mor1, Mart1, 6430411K18Rik	Imprinted
Dio3	MGC124117, MGC124118	Imprinted
Begain	Gm897, BM948371	Imprinted
Rb1	Rb, pRb, Rb-1	Not Imprinted
Htr2a	Htr2, Htr-2, MGC124301, MGC124302, E030013E04	Imprinted
Chrac1	YCL, YCL1, 2410152E03Rik, 2810406L04Rik	Imprinted
Zfat	Gm922, Zfat1, Zfp406	Not Imprinted
Trappc9	N, Ibp, Nibp, TRS1, TRS130, mKIAA1882, 1810044A24Rik, 2900005P22Rik, 4632408O18Rik	Imprinted
Peg13		Imprinted
Galnt6	GalNA, AW047994, GalNAc-T6, 4632410F13	Imprinted
Slc38a4	At, SN, Ata3, SNAT4, mATA3, mNAT3, 1110012E16Rik, 1700012A18Rik	Imprinted
Kcnk9	Task3	Imprinted
Naa60	HAT4, NatF, Nat15, AI315146, 1200013P24Rik	Not Imprinted
Dscam	4932410A21Rik	Not Imprinted
Pde10a		Imprinted
Dact2	Dp, Frd, dap, Dpr2, Frd2, dapper2, A630024E20, 2900084M21Rik	Imprinted
Qpct	5730422A13Rik	Imprinted
Prkn	P, Pa, Park2	Imprinted
Slc22a3	EMT, Oct3, Orct3, Slca22a3	Imprinted
Slc22a2	Oct2, Orct2, MGC18339	Imprinted
Igf2r	CD222, CI-MPR, Mpr300, AI661837, M6P/IGF2R	Imprinted
Air	B930018I07Rik	Imprinted
Smoc2	Smo, Smoc2l, 1700056C05Rik, 5430426J21Rik	Imprinted
Thbs2	TS, TSP2, Thbs-, Thbs-2	Imprinted
Impact	E430016J11Rik	Imprinted
Glis3	E230012L24, 4833409N03Rik, E330013K21Rik	Not Imprinted
Ins1	Ins-1, Ins2-rs1	Conflicting Data
Xlr3b	Xlr, Xlr3, EG574437	Imprinted
Fthl17f	Gm5635, EG434729, Fthl17L5	Imprinted
Fthl17d	Gm14458, Fthl17L3	Imprinted
Fthl17e	Fthl1, Fthl17	Imprinted
Gm35612		Imprinted
Fthl17b	Gm5634, EG434726, Fthl17L1	Imprinted
Fthl17c	Gm14511, EG434727, Fthl17L2	Imprinted
Fthl17a	AI324104, 1600014K23Rik	Imprinted
Rhox5	Pem, AA409564	Imprinted
Tsix	antisense of Xist	Imprinted
Jpx	Enox, 2010000I03Rik, 2510040I06Rik	Imprinted
Ftx	Thcytx, BB219131, NCRNA00182, B230206F22Rik	Imprinted
Zcchc13	Cnbp2, 4930513O09Rik	Imprinted
Xist	A430022B11	Imprinted
Dirks et al. 2019, PMID: 30767785
Gene	Chromosome	Imprinting
AF313042	chr7	Maternal
AF357341	chr12	Maternal
AF357425	chr12	Maternal
AF357426	chr12	Maternal
AF357428	chr12	Maternal
Ampd3	chr7	Maternal
Apeg3	chr7	Paternal
Asb4	chr6	Maternal
Ascl2	chr7	Maternal
Atp10a	chr7	Maternal
Begain	chr12	Paternal
Blcap	chr2	Maternal
Calcr	chr6	Maternal
Cd81	chr7	Maternal
Cdkn1c	chr7	Maternal
Commd1	chr11	Maternal
Copg2	chr6	Maternal
D7Ertd715e	chr7	Paternal
Dcn	chr10	Maternal
Ddc	chr11	Paternal
Dhcr7	chr7	Maternal
Dio3	chr12	Paternal
Dlk1	chr12	Paternal
Gatm	chr2	Maternal
Gnas	chr2	Maternal
Gpr1	chr1	Paternal
Grb10	chr11	Maternal
H13	chr2	Maternal
H19	chr7	Maternal
Htr2a	chr14	Maternal
Igf2	chr7	Paternal
Igf2r	chr17	Maternal
Impact	chr18	Paternal
Ins2	chr7	Paternal
Kcnk9	chr15	Maternal
Kcnq1	chr7	Maternal
Kcnq1ot1	chr7	Paternal
Klf14	chr6	Maternal
Magel2	chr7	Paternal
MBII-343	chr12	Maternal
MBII-426	chr12	Maternal
Mcts2	chr2	Paternal
Meg3	chr12	Maternal
Mest	chr6	Paternal
Mir127	chr12	Maternal
Mir134	chr12	Maternal
Mir136	chr12	Maternal
Mir154	chr12	Maternal
Mir184	chr9	Paternal
Mir335	chr6	Paternal
Mir337	chr12	Maternal
Mir370	chr12	Maternal
Mir376b	chr12	Maternal
Mir380	chr12	Maternal
Mir410	chr12	Maternal
Mir411	chr12	Maternal
Mir431	chr12	Maternal
Mirg/Meg9	chr12	Maternal
Mkrn1-ps1	chr5	Paternal
Mkrn3	chr7	Paternal
Nap1l4	chr7	Maternal
Nap1l5	chr6	Paternal
Ndn	chr7	Paternal
Nespas	chr2	Paternal
Nnat	chr2	Paternal
Peg10	chr6	Paternal
Peg12	chr7	Paternal
Peg13	chr15	Paternal
Peg3	chr7	Paternal
Phf17/Jade1	chr3	Paternal
Phlda2	chr7	Maternal
Plagl1	chr10	Paternal
Ppp1r9a	chr6	Maternal
Rasgrf1	chr9	Paternal
Rhox5	chrX	Paternal
Rian	chr12	Maternal
Rtl1	chr12	Paternal
Sfmbt2	chr2	Paternal
Sgce	chr6	Paternal
Slc22a18	chr7	Maternal
Slc22a2	chr17	Maternal
Slc22a3	chr17	Maternal
Slc38a4	chr15	Paternal
Snrpn/Snurf	chr7	Paternal
Tfpi2	chr6	Maternal
Tsix	chrX	Random
Th	chr7	Maternal
Tnfrsf23	chr7	Maternal
Tssc4	chr7	Maternal
Ube3a	chr7	Maternal
Usp29	chr7	Paternal
Xist	chrX	Random
Zdbf2	chr1	Paternal
Zfp264	chr7	Paternal
Zim1	chr7	Maternal
Zim2	chr7	Maternal
Zim3	chr7	Maternal
Zrsr1	chr11	Paternal
For further details we refer to original publications.

## Sheet: Supplementary Table 5
Gendrel et al. 2014, PMID: 24576422
Gene	Coord	NPC_Catalog	NPC_Random_Catalog
NM_001244693;NM_001244692;NR_045189;NR_045188;St18	chr1:6477311-6851021	Monoallelic	Randomly_monoallelic
Gdap1	chr1:17135453-17154351	Monoallelic	Randomly_monoallelic
1700001G17Rik	chr1:33726668-33727792	Monoallelic	Randomly_monoallelic
Il1r1	chr1:40281924-40373024	Monoallelic	Randomly_monoallelic
Il1rl2	chr1:40381410-40422591	Monoallelic	Randomly_monoallelic
Cflar	chr1:58768213-58815726	Monoallelic	Randomly_monoallelic
Pth2r	chr1:65357830-65435877	Monoallelic	Randomly_monoallelic
Gpr35	chr1:94869695-94882968	Monoallelic	Randomly_monoallelic
Tcfcp2l1	chr1:120524521-120581745	Monoallelic	Randomly_monoallelic
Nuak2	chr1:134212701-134230065	Monoallelic	Randomly_monoallelic
Tagln2	chr1:174430376-174437506	Monoallelic	Randomly_monoallelic
Tmem163	chr1:129386300-129574598	Monoallelic	Randomly_monoallelic
Optc	chr1:135793727-135805334	Monoallelic	Randomly_monoallelic
Npl	chr1:155350145-155396857	Monoallelic	Randomly_monoallelic
Cacna1e	chr1:156239473-156573214	Monoallelic	Randomly_monoallelic
Kcnj9	chr1:174251163-174259394	Monoallelic	Randomly_monoallelic
cuff_1090	chr1:187857264-187868879	Monoallelic	Randomly_monoallelic
Lyplal1	chr1:187911610-187941189	Monoallelic	Randomly_monoallelic
Hhat	chr1:194336709-194597413	Monoallelic	Randomly_monoallelic
Raet1a;Raet1e;Raet1b;Raet1c;Raet1d	chr10:21878276-22093945	Monoallelic	Randomly_monoallelic
1110021L09Rik	chr10:23516786-23547774	Monoallelic	Randomly_monoallelic
D930020B18Rik	chr10:121078756-121130970	Monoallelic	Randomly_monoallelic
Eya4	chr10:22822758-23069984	Monoallelic	Randomly_monoallelic
AA474331	chr10:39609842-39619498	Monoallelic	Randomly_monoallelic
Armc2	chr10:41634796-41738188	Monoallelic	Randomly_monoallelic
Grik2	chr10:48812862-49509293	Monoallelic	Randomly_monoallelic
Ano4	chr10:88411738-88720544	Monoallelic	Randomly_monoallelic
LOC100504069	chr10:93136962-93146067	Monoallelic	Randomly_monoallelic
Lrriq1	chr10:102525831-102698956	Monoallelic	Randomly_monoallelic
Gal3st1	chr11:3883638-3899331	Monoallelic	Randomly_monoallelic
Aebp1	chr11:5761868-5772228	Monoallelic	Randomly_monoallelic
Cnrip1	chr11:16951850-17005595	Monoallelic	Randomly_monoallelic
Tmem17	chr11:22412285-22419234	Monoallelic	Randomly_monoallelic
cuff_2116	chr11:30168449-30180596	Monoallelic	Randomly_monoallelic
Rnf135	chr11:79997373-80013255	Monoallelic	Randomly_monoallelic
Tmem132e	chr11:82200921-82259829	Monoallelic	Randomly_monoallelic
Bzrap1	chr11:87574042-87599430	Monoallelic	Randomly_monoallelic
Col1a1	chr11:94797583-94813749	Monoallelic	Randomly_monoallelic
NR_040279	chr11:95006366-95020361	Monoallelic	Randomly_monoallelic
Sp6	chr11:96874882-96886052	Monoallelic	Randomly_monoallelic
Zpbp2	chr11:98412410-98419979	Monoallelic	Randomly_monoallelic
Klhl10	chr11:100302470-100318338	Monoallelic	Randomly_monoallelic
Stat5a	chr11:100720664-100746573	Monoallelic	Randomly_monoallelic
Cntnap1	chr11:101037430-101052034	Monoallelic	Randomly_monoallelic
Itgb4	chr11:115836038-115869725	Monoallelic	Randomly_monoallelic
Gm11744	chr11:116518421-116529770	Monoallelic	Randomly_monoallelic
Tmc8	chr11:117642557-117654451	Monoallelic	Randomly_monoallelic
Plek	chr11:16871208-16908721	Monoallelic	Randomly_monoallelic
Acyp2	chr11:30405991-30549710	Monoallelic	Randomly_monoallelic
Kcnip1	chr11:33529340-33893193	Monoallelic	Randomly_monoallelic
Zfp286	chr11:62591888-62602964	Monoallelic	Randomly_monoallelic
Slc16a13	chr11:70030293-70034496	Monoallelic	Randomly_monoallelic
Bcl6b	chr11:70037628-70043300	Monoallelic	Randomly_monoallelic
Evi2b;Evi2a	chr11:79326886-79344111	Monoallelic	Randomly_monoallelic
Dlx4	chr11:95001760-95007455	Monoallelic	Randomly_monoallelic
Cacng5	chr11:107735918-107776369	Monoallelic	Randomly_monoallelic
Grin2c	chr11:115110471-115128599	Monoallelic	Randomly_monoallelic
cuff_3434	chr11:117993396-117995059	Monoallelic	Randomly_monoallelic
Ntsr2	chr12:16660076-16667042	Monoallelic	Randomly_monoallelic
Myt1l	chr12:30213248-30608074	Monoallelic	Randomly_monoallelic
Acot6	chr12:85441603-85452294	Monoallelic	Randomly_monoallelic
Kcnk13	chr12:101198862-101300978	Monoallelic	Randomly_monoallelic
Rin3	chr12:103521193-103629226	Monoallelic	Randomly_monoallelic
Gdf7	chr12:8303021-8308811	Monoallelic	Randomly_monoallelic
Fam84a	chr12:14154403-14158844	Monoallelic	Randomly_monoallelic
2410004P03Rik	chr12:17011763-17018533	Monoallelic	Randomly_monoallelic
Kcnf1	chr12:17178905-17183694	Monoallelic	Randomly_monoallelic
Six1	chr12:74142813-74147699	Monoallelic	Randomly_monoallelic
Kcnk10	chr12:99672065-99816150	Monoallelic	Randomly_monoallelic
Fbln5	chr12:102984774-103057364	Monoallelic	Randomly_monoallelic
Jag2	chr12:114146093-114167706	Monoallelic	Randomly_monoallelic
Hist1h2bm	chr13:21813948-21815948	Monoallelic	Randomly_monoallelic
Fam65b	chr13:24706478-24825675	Monoallelic	Randomly_monoallelic
Irf4	chr13:30841126-30858796	Monoallelic	Randomly_monoallelic
Sirt5	chr13:43460748-43490572	Monoallelic	Randomly_monoallelic
Rgs14	chr13:55470830-55486436	Monoallelic	Randomly_monoallelic
Pcsk1	chr13:75227434-75269946	Monoallelic	Randomly_monoallelic
Acot12	chr13:91881125-91925753	Monoallelic	Randomly_monoallelic
Nhlrc1	chr13:47107925-47110219	Monoallelic	Randomly_monoallelic
Spock1	chr13:57522555-58009693	Monoallelic	Randomly_monoallelic
Zfp456	chr13:67464519-67476699	Monoallelic	Randomly_monoallelic
Adamts16	chr13:70866685-70980688	Monoallelic	Randomly_monoallelic
NR_045293	chr13:73482112-73484832	Monoallelic	Randomly_monoallelic
Ahrr	chr13:74348565-74429757	Monoallelic	Randomly_monoallelic
Gpr98	chr13:81234065-81772167	Monoallelic	Randomly_monoallelic
Ddx4	chr13:113388540-113442518	Monoallelic	Randomly_monoallelic
Synpr	chr14:14117293-14447983	Monoallelic	Randomly_monoallelic
Il3ra	chr14:15178824-15188099	Monoallelic	Randomly_monoallelic
Anxa11	chr14:26661640-26706290	Monoallelic	Randomly_monoallelic
Chdh	chr14:30822185-30853652	Monoallelic	Randomly_monoallelic
Ang;Rnase4	chr14:51710751-51725826	Monoallelic	Randomly_monoallelic
Nfatc4	chr14:56443631-56452888	Monoallelic	Randomly_monoallelic
Parp4	chr14:57194425-57278635	Monoallelic	Randomly_monoallelic
Trim35	chr14:66915861-66930261	Monoallelic	Randomly_monoallelic
Nkx3-1	chr14:69808748-69812715	Monoallelic	Randomly_monoallelic
Tnfrsf10b	chr14:70167278-70184218	Monoallelic	Randomly_monoallelic
Zic2	chr14:122874605-122879550	Monoallelic	Randomly_monoallelic
Itgbl1	chr14:124059361-124375622	Monoallelic	Randomly_monoallelic
1810063B07Rik	chr14:20894857-20902394	Monoallelic	Randomly_monoallelic
Ttc18	chr14:21213411-21271447	Monoallelic	Randomly_monoallelic
Il17rb	chr14:30807979-30822082	Monoallelic	Randomly_monoallelic
Itih3	chr14:31721759-31736960	Monoallelic	Randomly_monoallelic
Ptk2b	chr14:66772093-66899889	Monoallelic	Randomly_monoallelic
1700001G11Rik	chr14:66913236-66930948	Monoallelic	Randomly_monoallelic
Sorbs3	chr14:70580274-70607444	Monoallelic	Randomly_monoallelic
NR_045046	chr14:122869598-122879550	Monoallelic	Randomly_monoallelic
Nalcn	chr14:123675862-124026366	Monoallelic	Randomly_monoallelic
C1qtnf3	chr15:10882086-10909917	Monoallelic	Randomly_monoallelic
Aard	chr15:51871652-51877269	Monoallelic	Randomly_monoallelic
Apobec3	chr15:79722837-79738859	Monoallelic	Randomly_monoallelic
Mchr1	chr15:81065928-81069394	Monoallelic	Randomly_monoallelic
Parvg	chr15:84155149-84173408	Monoallelic	Randomly_monoallelic
NR_045991	chr15:98815686-98820579	Monoallelic	Randomly_monoallelic
Tspyl5	chr15:33613629-33617638	Monoallelic	Randomly_monoallelic
Kcnv1	chr15:44937829-44946480	Monoallelic	Randomly_monoallelic
NR_045093	chr15:54931471-54945137	Monoallelic	Randomly_monoallelic
cuff_5951	chr15:57409702-57422637	Monoallelic	Randomly_monoallelic
Peg13	chr15:72636029-72640754	Monoallelic	Randomly_monoallelic
Arc	chr15:74499512-74503038	Monoallelic	Randomly_monoallelic
D730005E14Rik	chr15:79719961-79723568	Monoallelic	Randomly_monoallelic
Ldoc1l	chr15:84383827-84388253	Monoallelic	Randomly_monoallelic
Fam116b	chr15:89012642-89028793	Monoallelic	Randomly_monoallelic
Dbx2	chr15:95453993-95512563	Monoallelic	Randomly_monoallelic
Slc38a1	chr15:96401779-96473777	Monoallelic	Randomly_monoallelic
Col2a1	chr15:97806032-97835288	Monoallelic	Randomly_monoallelic
Zfp641	chr15:98116027-98126669	Monoallelic	Randomly_monoallelic
Fkbp11	chr15:98554798-98558629	Monoallelic	Randomly_monoallelic
Smug1	chr15:102983720-102993760	Monoallelic	Randomly_monoallelic
Scarf2	chr16:17797374-17808383	Monoallelic	Randomly_monoallelic
2510002D24Rik	chr16:18836243-18840256	Monoallelic	Randomly_monoallelic
Fetub	chr16:22918454-22939841	Monoallelic	Randomly_monoallelic
Cpped1	chr16:11803813-11909516	Monoallelic	Randomly_monoallelic
Ndufb4	chr16:37638356-37654548	Monoallelic	Randomly_monoallelic
Cd200	chr16:45382247-45409166	Monoallelic	Randomly_monoallelic
cuff_6798	chr16:91231179-91232744	Monoallelic	Randomly_monoallelic
Airn	chr17:12933982-13052750	Monoallelic	Randomly_monoallelic
Abcg1	chr17:31194638-31254926	Monoallelic	Randomly_monoallelic
Slc37a1;NM_001242427	chr17:31432427-31487643	Monoallelic	Randomly_monoallelic
3110082D06Rik	chr17:42452861-42658358	Monoallelic	Randomly_monoallelic
Pla2g7	chr17:43704940-43749150	Monoallelic	Randomly_monoallelic
cuff_7159	chr17:56620438-56621622	Monoallelic	Randomly_monoallelic
Epb4.1l3	chr17:69506132-69639327	Monoallelic	Randomly_monoallelic
Dlgap1	chr17:70774131-71170753	Monoallelic	Randomly_monoallelic
Ehd3	chr17:74154180-74181433	Monoallelic	Randomly_monoallelic
Vit	chr17:78907402-79026749	Monoallelic	Randomly_monoallelic
Fam82a1	chr17:80014239-80084126	Monoallelic	Randomly_monoallelic
Galm	chr17:80526810-80584372	Monoallelic	Randomly_monoallelic
Fndc1	chr17:7931134-8020152	Monoallelic	Randomly_monoallelic
Mas1	chr17:13033431-13061009	Monoallelic	Randomly_monoallelic
Tmem204	chr17:25194405-25218803	Monoallelic	Randomly_monoallelic
C4b	chr17:34865325-34880842	Monoallelic	Randomly_monoallelic
NR_045155;NR_045153;NR_045154	chr17:43282989-43295240	Monoallelic	Randomly_monoallelic
NR_045445;NR_045444	chr17:43725288-43728458	Monoallelic	Randomly_monoallelic
Daam2	chr17:49593354-49703700	Monoallelic	Randomly_monoallelic
Six3os1	chr17:86001271-86017736	Monoallelic	Randomly_monoallelic
cuff_7713	chr18:13114334-13122635	Monoallelic	Randomly_monoallelic
2700062C07Rik	chr18:24629342-24636315	Monoallelic	Randomly_monoallelic
Tslp	chr18:32975036-32979453	Monoallelic	Randomly_monoallelic
Pcdhb6	chr18:37493681-37496000	Monoallelic	Randomly_monoallelic
Pcdhb14	chr18:37607310-37610748	Monoallelic	Randomly_monoallelic
1700011I03Rik	chr18:57693339-57890719	Monoallelic	Randomly_monoallelic
Celf4	chr18:25636120-25912484	Monoallelic	Randomly_monoallelic
NR_045173;Proc	chr18:32282779-32299224	Monoallelic	Randomly_monoallelic
NR_045381	chr18:32823295-32996941	Monoallelic	Randomly_monoallelic
C330018D20Rik	chr18:57115484-57135033	Monoallelic	Randomly_monoallelic
4930511M06Rik	chr18:57704798-57712051	Monoallelic	Randomly_monoallelic
2010002N04Rik	chr18:60633844-60661637	Monoallelic	Randomly_monoallelic
Fam111a	chr19:12648014-12664186	Monoallelic	Randomly_monoallelic
NR_045817	chr19:20479777-20497275	Monoallelic	Randomly_monoallelic
Dntt	chr19:41103764-41134015	Monoallelic	Randomly_monoallelic
Hoga1	chr19:42120070-42146382	Monoallelic	Randomly_monoallelic
Golga7b	chr19:42322067-42344838	Monoallelic	Randomly_monoallelic
Scd2;NR_039574	chr19:44367975-44381352	Monoallelic	Randomly_monoallelic
As3mt	chr19:46781932-46815585	Monoallelic	Randomly_monoallelic
A330040F15Rik	chr19:12659155-12671056	Monoallelic	Randomly_monoallelic
Myof	chr19:37973525-38118067	Monoallelic	Randomly_monoallelic
Scd1	chr19:44468939-44482366	Monoallelic	Randomly_monoallelic
Sec31b	chr19:44591446-44620338	Monoallelic	Randomly_monoallelic
Ucma	chr2:4897167-4906794	Monoallelic	Randomly_monoallelic
Gm10857	chr2:6053914-6061616	Monoallelic	Randomly_monoallelic
Psd4	chr2:24223097-24264333	Monoallelic	Randomly_monoallelic
Hoxd9	chr2:74535819-74538265	Monoallelic	Randomly_monoallelic
Hoxd8	chr2:74541064-74546120	Monoallelic	Randomly_monoallelic
Hoxd3	chr2:74550049-74586328	Monoallelic	Randomly_monoallelic
NR_040368	chr2:77300700-77318995	Monoallelic	Randomly_monoallelic
Rapsn	chr2:90875783-90885886	Monoallelic	Randomly_monoallelic
0610012H03Rik	chr2:105064498-105220017	Monoallelic	Randomly_monoallelic
LOC668917	chr2:144284811-144293987	Monoallelic	Randomly_monoallelic
Nkx2-2as	chr2:147009818-147157417	Monoallelic	Randomly_monoallelic
Snhg11	chr2:158201373-158211881	Monoallelic	Randomly_monoallelic
Cd40	chr2:164881135-164897154	Monoallelic	Randomly_monoallelic
Eya2	chr2:165420459-165597209	Monoallelic	Randomly_monoallelic
Cass4	chr2:172219293-172258360	Monoallelic	Randomly_monoallelic
Col9a3	chr2:180332926-180356890	Monoallelic	Randomly_monoallelic
NR_045541;NR_045542;NR_045540;Oprl1;NM_001252565	chr2:181449720-181455690	Monoallelic	Randomly_monoallelic
Enkur	chr2:21102357-21126992	Monoallelic	Randomly_monoallelic
1110008P14Rik	chr2:32234620-32237435	Monoallelic	Randomly_monoallelic
Ggta1	chr2:35255698-35318250	Monoallelic	Randomly_monoallelic
Acvr1c	chr2:58119863-58210169	Monoallelic	Randomly_monoallelic
1700109F18Rik	chr2:74548100-74554187	Monoallelic	Randomly_monoallelic
Ttc30a1	chr2:75817162-75820024	Monoallelic	Randomly_monoallelic
Ptpmt1	chr2:90750869-90758207	Monoallelic	Randomly_monoallelic
Zfp770	chr2:114019038-114027187	Monoallelic	Randomly_monoallelic
Ggt7	chr2:155316115-155340582	Monoallelic	Randomly_monoallelic
NR_040505	chr2:156540274-156546645	Monoallelic	Randomly_monoallelic
Emilin3	chr2:160732007-160738064	Monoallelic	Randomly_monoallelic
Ctsz	chr2:174252994-174264493	Monoallelic	Randomly_monoallelic
Kcnq2	chr2:180810283-180869930	Monoallelic	Randomly_monoallelic
BC006779	chr2:180962319-180978780	Monoallelic	Randomly_monoallelic
Zfhx4	chr3:5218553-5415855	Monoallelic	Randomly_monoallelic
Car13	chr3:14641432-14663812	Monoallelic	Randomly_monoallelic
Egfem1	chr3:28981498-29589978	Monoallelic	Randomly_monoallelic
Fam198b	chr3:79689139-79750200	Monoallelic	Randomly_monoallelic
NR_040382;NR_040381	chr3:82680626-82747560	Monoallelic	Randomly_monoallelic
S100a6	chr3:90416815-90418336	Monoallelic	Randomly_monoallelic
Lingo4	chr3:94202981-94216290	Monoallelic	Randomly_monoallelic
Tbx15	chr3:99057485-99158183	Monoallelic	Randomly_monoallelic
NM_001256174	chr3:107033531-107036949	Monoallelic	Randomly_monoallelic
Frrs1	chr3:116562484-116607405	Monoallelic	Randomly_monoallelic
Slc39a8	chr3:135488454-135551536	Monoallelic	Randomly_monoallelic
Slc44a5	chr3:153636399-153934684	Monoallelic	Randomly_monoallelic
Lrriq3	chr3:154756397-154857242	Monoallelic	Randomly_monoallelic
Slc10a5	chr3:10331733-10335656	Monoallelic	Randomly_monoallelic
Mecom	chr3:29850191-30408723	Monoallelic	Randomly_monoallelic
Anxa5	chr3:36347845-36374809	Monoallelic	Randomly_monoallelic
Pabpc4l	chr3:46244095-46251863	Monoallelic	Randomly_monoallelic
Veph1	chr3:65858747-66100741	Monoallelic	Randomly_monoallelic
Golim4	chr3:75677076-75761073	Monoallelic	Randomly_monoallelic
Tmem144	chr3:79616635-79646850	Monoallelic	Randomly_monoallelic
Gucy1b3	chr3:81835925-81878633	Monoallelic	Randomly_monoallelic
Rbm46	chr3:82640667-82680405	Monoallelic	Randomly_monoallelic
Lrat	chr3:82696503-82707896	Monoallelic	Randomly_monoallelic
cuff_10993	chr3:88308697-88313858	Monoallelic	Randomly_monoallelic
Slc50a1	chr3:89072167-89074492	Monoallelic	Randomly_monoallelic
Efna1	chr3:89075651-89084873	Monoallelic	Randomly_monoallelic
Ptgfr	chr3:151461573-151500492	Monoallelic	Randomly_monoallelic
Chchd7	chr4:3866034-3870672	Monoallelic	Randomly_monoallelic
Runx1t1	chr4:13670448-13820790	Monoallelic	Randomly_monoallelic
Ifnk	chr4:35099303-35101268	Monoallelic	Randomly_monoallelic
Stx17	chr4:48137790-48199378	Monoallelic	Randomly_monoallelic
Dmrta1	chr4:89327975-89361457	Monoallelic	Randomly_monoallelic
Fggy	chr4:95224197-95593636	Monoallelic	Randomly_monoallelic
1700024P16Rik	chr4:104586060-104689468	Monoallelic	Randomly_monoallelic
Echdc2;NM_001254754	chr4:107838005-107851913	Monoallelic	Randomly_monoallelic
Nppa	chr4:147374854-147376176	Monoallelic	Randomly_monoallelic
Car8	chr4:8068639-8166188	Monoallelic	Randomly_monoallelic
Coro2a	chr4:46549808-46614801	Monoallelic	Randomly_monoallelic
Actl7a	chr4:56754515-56758530	Monoallelic	Randomly_monoallelic
Svep1	chr4:58055519-58219808	Monoallelic	Randomly_monoallelic
Zfp37	chr4:61850572-61870338	Monoallelic	Randomly_monoallelic
Rasef	chr4:73360482-73437369	Monoallelic	Randomly_monoallelic
Plin2	chr4:86273106-86316012	Monoallelic	Randomly_monoallelic
Cyp2j6	chr4:96182828-96220342	Monoallelic	Randomly_monoallelic
Cyp2j9	chr4:96235119-96258176	Monoallelic	Randomly_monoallelic
Insl5	chr4:102690477-102699333	Monoallelic	Randomly_monoallelic
1520402A15Rik	chr4:115804632-115817415	Monoallelic	Randomly_monoallelic
Gjb3	chr4:127002478-127008080	Monoallelic	Randomly_monoallelic
Lck	chr4:129225587-129250885	Monoallelic	Randomly_monoallelic
Vwa5b1	chr4:138123331-138191761	Monoallelic	Randomly_monoallelic
Trp73	chr4:153430357-153514317	Monoallelic	Randomly_monoallelic
Sema3d	chr5:12383165-12588943	Monoallelic	Randomly_monoallelic
Nos3	chr5:23870636-23891012	Monoallelic	Randomly_monoallelic
Insig1	chr5:28397630-28405217	Monoallelic	Randomly_monoallelic
Msx1as	chr5:38211802-38213990	Monoallelic	Randomly_monoallelic
Prdm8	chr5:98599552-98616695	Monoallelic	Randomly_monoallelic
NR_045993	chr5:100506980-100524292	Monoallelic	Randomly_monoallelic
Zfp932	chr5:110425510-110440666	Monoallelic	Randomly_monoallelic
NR_040676;NR_040675	chr5:113222311-113230721	Monoallelic	Randomly_monoallelic
cuff_12898	chr5:135740158-135745170	Monoallelic	Randomly_monoallelic
Nptx2	chr5:145306755-145318347	Monoallelic	Randomly_monoallelic
Mfsd10	chr5:34976295-34979829	Monoallelic	Randomly_monoallelic
Msx1	chr5:38211729-38215824	Monoallelic	Randomly_monoallelic
Nkx3-2	chr5:42151653-42156028	Monoallelic	Randomly_monoallelic
Ldb2	chr5:44863371-45191075	Monoallelic	Randomly_monoallelic
Hopx	chr5:77516010-77544148	Monoallelic	Randomly_monoallelic
Tmem150c	chr5:100506891-100588827	Monoallelic	Randomly_monoallelic
Hpse	chr5:101108504-101148702	Monoallelic	Randomly_monoallelic
Mfsd7a	chr5:108870072-108877910	Monoallelic	Randomly_monoallelic
P2rx2	chr5:110768830-110772054	Monoallelic	Randomly_monoallelic
NR_045834;NR_045833;NR_045832	chr5:112163303-112190748	Monoallelic	Randomly_monoallelic
Gm6583	chr5:112781971-112785053	Monoallelic	Randomly_monoallelic
Hspb8	chr5:116858503-116872873	Monoallelic	Randomly_monoallelic
Prkar1b;NM_001253890	chr5:139493257-139606340	Monoallelic	Randomly_monoallelic
cuff_13549	chr5:144043151-144055069	Monoallelic	Randomly_monoallelic
Dync1i1	chr6:5675638-5978039	Monoallelic	Randomly_monoallelic
A430107O13Rik	chr6:21935909-22206396	Monoallelic	Randomly_monoallelic
NM_001252293;Mest;NM_001252292	chr6:30683505-30698466	Monoallelic	Randomly_monoallelic
AI854703	chr6:48577068-48583687	Monoallelic	Randomly_monoallelic
NM_001243201;Gimap4;NM_001243200;NM_001243199	chr6:48634576-48642061	Monoallelic	Randomly_monoallelic
Prdm5	chr6:65728944-65886510	Monoallelic	Randomly_monoallelic
Capg	chr6:72494432-72512974	Monoallelic	Randomly_monoallelic
NR_040422;NR_040421	chr6:72579281-72587711	Monoallelic	Randomly_monoallelic
Vax2	chr6:83661257-83689319	Monoallelic	Randomly_monoallelic
Cntn4	chr6:105627738-106650026	Monoallelic	Randomly_monoallelic
Slc6a11	chr6:114081195-114199938	Monoallelic	Randomly_monoallelic
A2m	chr6:121586190-121629256	Monoallelic	Randomly_monoallelic
C530028O21Rik	chr6:124946737-124953117	Monoallelic	Randomly_monoallelic
8430419L09Rik	chr6:135147909-135186258	Monoallelic	Randomly_monoallelic
Sgce	chr6:4624349-4697204	Monoallelic	Randomly_monoallelic
Gpr37	chr6:25618522-25639980	Monoallelic	Randomly_monoallelic
Nap1l5	chr6:58855226-58857120	Monoallelic	Randomly_monoallelic
Snca	chr6:60681566-60779849	Monoallelic	Randomly_monoallelic
NR_045163;NR_045165	chr6:72070206-72073191	Monoallelic	Randomly_monoallelic
Vax2os2;Vax2os1	chr6:83642799-83669540	Monoallelic	Randomly_monoallelic
Prokr1	chr6:87528525-87540725	Monoallelic	Randomly_monoallelic
Ccdc37	chr6:90353729-90378784	Monoallelic	Randomly_monoallelic
Trh	chr6:92192055-92194642	Monoallelic	Randomly_monoallelic
NR_045987;NR_045986	chr6:112236787-112240313	Monoallelic	Randomly_monoallelic
Oxtr	chr6:112423677-112439802	Monoallelic	Randomly_monoallelic
Alox5	chr6:116360088-116411196	Monoallelic	Randomly_monoallelic
Zfp422	chr6:116574033-116579178	Monoallelic	Randomly_monoallelic
Zfp248	chr6:118377336-118405629	Monoallelic	Randomly_monoallelic
Apobec1	chr6:122527809-122552957	Monoallelic	Randomly_monoallelic
Ltbr	chr6:125256588-125263888	Monoallelic	Randomly_monoallelic
Prmt8	chr6:127639026-127719201	Monoallelic	Randomly_monoallelic
Magohb	chr6:131209896-131243262	Monoallelic	Randomly_monoallelic
Gucy2c	chr6:136645804-136730263	Monoallelic	Randomly_monoallelic
Gng8	chr7:17476931-17481109	Monoallelic	Randomly_monoallelic
Eml2	chr7:19766518-19791831	Monoallelic	Randomly_monoallelic
Zfp114	chr7:24960063-24967337	Monoallelic	Randomly_monoallelic
Phldb3	chr7:25396346-25414316	Monoallelic	Randomly_monoallelic
Zfp59	chr7:28623602-28641793	Monoallelic	Randomly_monoallelic
Zfp607	chr7:28645561-28667509	Monoallelic	Randomly_monoallelic
1600014C10Rik	chr7:38968235-38982584	Monoallelic	Randomly_monoallelic
NR_015480;Mtag2	chr7:52621532-52623318	Monoallelic	Randomly_monoallelic
Htatip2	chr7:57014475-57029369	Monoallelic	Randomly_monoallelic
NR_045850	chr7:77509986-77557773	Monoallelic	Randomly_monoallelic
cuff_14925	chr7:87065619-87069727	Monoallelic	Randomly_monoallelic
Nox4	chr7:94394930-94547220	Monoallelic	Randomly_monoallelic
Grm5	chr7:94732480-95283573	Monoallelic	Randomly_monoallelic
Arap1	chr7:108496582-108561100	Monoallelic	Randomly_monoallelic
Tmem159	chr7:127245939-127264500	Monoallelic	Randomly_monoallelic
Bag3	chr7:135667096-135690493	Monoallelic	Randomly_monoallelic
Fank1	chr7:140968573-141074372	Monoallelic	Randomly_monoallelic
Shank2	chr7:151361424-151608877	Monoallelic	Randomly_monoallelic
Isoc2b	chr7:4796561-4817781	Monoallelic	Randomly_monoallelic
Zfp575	chr7:25368856-25372660	Monoallelic	Randomly_monoallelic
Ceacam2	chr7:26301060-26325023	Monoallelic	Randomly_monoallelic
NM_001242388	chr7:49864895-49897974	Monoallelic	Randomly_monoallelic
Hapln3	chr7:86261514-86275904	Monoallelic	Randomly_monoallelic
cuff_15646	chr7:87065619-87069747	Monoallelic	Randomly_monoallelic
NR_045695	chr7:87206199-87220143	Monoallelic	Randomly_monoallelic
Tyr	chr7:94575914-94641921	Monoallelic	Randomly_monoallelic
NM_001252530;NM_001252531;Slco2b1	chr7:106806313-106859850	Monoallelic	Randomly_monoallelic
cuff_15802	chr7:122259274-122274943	Monoallelic	Randomly_monoallelic
Itpripl2	chr7:125628625-125635498	Monoallelic	Randomly_monoallelic
cuff_15832	chr7:129378692-129387663	Monoallelic	Randomly_monoallelic
Nsmce1	chr7:132611153-132635056	Monoallelic	Randomly_monoallelic
Zfp941	chr7:147995575-148008077	Monoallelic	Randomly_monoallelic
6330512M04Rik	chr7:149512014-149558164	Monoallelic	Randomly_monoallelic
Cdkn1c	chr7:150644243-150646955	Monoallelic	Randomly_monoallelic
Ano1;NM_001242349	chr7:151774453-151924497	Monoallelic	Randomly_monoallelic
Stxbp2	chr8:3631156-3643942	Monoallelic	Randomly_monoallelic
Ppp1r3b	chr8:36438794-36451191	Monoallelic	Randomly_monoallelic
AI429214	chr8:38056628-38058587	Monoallelic	Randomly_monoallelic
Pdgfrl	chr8:42011440-42076124	Monoallelic	Randomly_monoallelic
Scrg1	chr8:59934719-59957737	Monoallelic	Randomly_monoallelic
Lpl	chr8:71404296-71430832	Monoallelic	Randomly_monoallelic
cuff_16300	chr8:95350185-95351113	Monoallelic	Randomly_monoallelic
Mt3	chr8:96676506-96678048	Monoallelic	Randomly_monoallelic
Zfp612	chr8:112603630-112616699	Monoallelic	Randomly_monoallelic
Nudt7	chr8:116657478-116676205	Monoallelic	Randomly_monoallelic
Crispld2	chr8:122516369-122576693	Monoallelic	Randomly_monoallelic
Fcer2a;NM_001253739;NM_001253746;NM_001253745;NM_001253737;NM_001253747;NM_001253743	chr8:3681714-3694246	Monoallelic	Randomly_monoallelic
Fam149a	chr8:46422068-46467645	Monoallelic	Randomly_monoallelic
Neil3	chr8:54672220-54724419	Monoallelic	Randomly_monoallelic
Ssbp4	chr8:73121387-73132213	Monoallelic	Randomly_monoallelic
Kcnn1	chr8:73365947-73380907	Monoallelic	Randomly_monoallelic
Tmem221	chr8:74078201-74082770	Monoallelic	Randomly_monoallelic
Sdr42e1	chr8:120185298-120195415	Monoallelic	Randomly_monoallelic
cuff_16923	chr8:127889589-127893852	Monoallelic	Randomly_monoallelic
Exph5	chr9:53109635-53189263	Monoallelic	Randomly_monoallelic
Crabp1	chr9:54612614-54620916	Monoallelic	Randomly_monoallelic
Aldh1a2	chr9:71063595-71144050	Monoallelic	Randomly_monoallelic
Foxl2	chr9:98850556-98858905	Monoallelic	Randomly_monoallelic
NR_040466	chr9:103325907-103363590	Monoallelic	Randomly_monoallelic
Susd5	chr9:113966471-114007851	Monoallelic	Randomly_monoallelic
Eomes	chr9:118387306-118395250	Monoallelic	Randomly_monoallelic
Mobp	chr9:120058859-120085209	Monoallelic	Randomly_monoallelic
Vipr1	chr9:121551833-121582072	Monoallelic	Randomly_monoallelic
Fut4	chr9:14552902-14556566	Monoallelic	Randomly_monoallelic
Zfp560	chr9:20149579-20189602	Monoallelic	Randomly_monoallelic
Glb1l2	chr9:26570628-26614050	Monoallelic	Randomly_monoallelic
AW551984	chr9:39394980-39411709	Monoallelic	Randomly_monoallelic
Layn	chr9:50863127-50885263	Monoallelic	Randomly_monoallelic
Islr	chr9:58004070-58007067	Monoallelic	Randomly_monoallelic
Loxl1	chr9:58135529-58161019	Monoallelic	Randomly_monoallelic
Skor1	chr9:62985970-62996768	Monoallelic	Randomly_monoallelic
Dis3l	chr9:64154562-64189064	Monoallelic	Randomly_monoallelic
E330016A19Rik	chr9:78278259-78291108	Monoallelic	Randomly_monoallelic
Ankrd34c	chr9:89623086-89633313	Monoallelic	Randomly_monoallelic
Foxl2os	chr9:98849168-98858905	Monoallelic	Randomly_monoallelic
Alas1	chr9:106135785-106150285	Monoallelic	Randomly_monoallelic
Cmtm7;NM_001252479;Cmtm8	chr9:114665953-114753275	Monoallelic	Randomly_monoallelic
Nudt11	chrX:5624624-5631939	Monoallelic	Randomly_monoallelic
cuff_18028	chrX:5669043-5703730	Monoallelic	Randomly_monoallelic
cuff_18029	chrX:5772520-5783192	Monoallelic	Randomly_monoallelic
Shroom4	chrX:5977155-6214564	Monoallelic	Randomly_monoallelic
Dgkk	chrX:6356109-6525495	Monoallelic	Randomly_monoallelic
4930524L23Rik;Foxp3	chrX:7150725-7172369	Monoallelic	Randomly_monoallelic
Syp	chrX:7215705-7230382	Monoallelic	Randomly_monoallelic
Gpkow	chrX:7274259-7287385	Monoallelic	Randomly_monoallelic
Wdr45;Praf2	chrX:7299374-7308189	Monoallelic	Randomly_monoallelic
Tcfe3	chrX:7339786-7352328	Monoallelic	Randomly_monoallelic
Kcnd1	chrX:7399219-7415155	Monoallelic	Randomly_monoallelic
Timm17b	chrX:7476523-7484778	Monoallelic	Randomly_monoallelic
Pcsk1n	chrX:7496812-7501536	Monoallelic	Randomly_monoallelic
Gm6787	chrX:7673986-7683934	Monoallelic	Randomly_monoallelic
2900002K06Rik	chrX:7719984-7725089	Monoallelic	Randomly_monoallelic
NR_045448	chrX:8469478-8472090	Monoallelic	Randomly_monoallelic
Lancl3	chrX:8775845-8845250	Monoallelic	Randomly_monoallelic
Xk	chrX:8849909-8890371	Monoallelic	Randomly_monoallelic
Tspan7	chrX:10062241-10173730	Monoallelic	Randomly_monoallelic
Mid1ip1	chrX:10294490-10296828	Monoallelic	Randomly_monoallelic
Atp6ap2	chrX:12164884-12194177	Monoallelic	Randomly_monoallelic
Gm4984	chrX:12229008-12229946	Monoallelic	Randomly_monoallelic
5730405O15Rik	chrX:12619140-12622421	Monoallelic	Randomly_monoallelic
Usp9x	chrX:12630363-12750453	Monoallelic	Randomly_monoallelic
Gpr34	chrX:13209894-13217984	Monoallelic	Randomly_monoallelic
Maoa	chrX:16196823-16264938	Monoallelic	Randomly_monoallelic
Chst7	chrX:19636558-19683315	Monoallelic	Randomly_monoallelic
Phf16;Rp2h	chrX:19941684-20097119	Monoallelic	Randomly_monoallelic
cuff_18071	chrX:19979658-19981441	Monoallelic	Randomly_monoallelic
Timp1	chrX:20447291-20451863	Monoallelic	Randomly_monoallelic
A230072C01Rik	chrX:20537130-20564475	Monoallelic	Randomly_monoallelic
Dock11	chrX:33428614-33616557	Monoallelic	Randomly_monoallelic
Pgrmc1	chrX:34138166-34146074	Monoallelic	Randomly_monoallelic
Zbtb33	chrX:35542969-35550223	Monoallelic	Randomly_monoallelic
cuff_18087	chrX:35829669-35834418	Monoallelic	Randomly_monoallelic
Mcts1	chrX:35953834-35966699	Monoallelic	Randomly_monoallelic
Gria3	chrX:38754480-39031778	Monoallelic	Randomly_monoallelic
Xiap	chrX:39421012-39462841	Monoallelic	Randomly_monoallelic
Ocrl	chrX:45265589-45319043	Monoallelic	Randomly_monoallelic
Bcorl1	chrX:45694534-45761315	Monoallelic	Randomly_monoallelic
Slc25a14	chrX:45976612-46015471	Monoallelic	Randomly_monoallelic
Rbmx2	chrX:46048180-46063896	Monoallelic	Randomly_monoallelic
Ccdc160	chrX:50144376-50152645	Monoallelic	Randomly_monoallelic
Phf6	chrX:50265442-50310120	Monoallelic	Randomly_monoallelic
Hprt	chrX:50341254-50374837	Monoallelic	Randomly_monoallelic
Cxx1c	chrX:50911098-50912311	Monoallelic	Randomly_monoallelic
Zfp449	chrX:53599576-53618851	Monoallelic	Randomly_monoallelic
Ncrna00086	chrX:53627762-53631647	Monoallelic	Randomly_monoallelic
Ddx26b	chrX:53707990-53761020	Monoallelic	Randomly_monoallelic
Slc9a6	chrX:53852308-53917407	Monoallelic	Randomly_monoallelic
Fhl1	chrX:53984891-54046523	Monoallelic	Randomly_monoallelic
Htatsf1	chrX:54306746-54320359	Monoallelic	Randomly_monoallelic
Zic3	chrX:55283804-55294394	Monoallelic	Randomly_monoallelic
cuff_18119	chrX:57800885-57802583	Monoallelic	Randomly_monoallelic
Slitrk2	chrX:63902492-63914888	Monoallelic	Randomly_monoallelic
Fmr1	chrX:65931729-65971137	Monoallelic	Randomly_monoallelic
Aff2	chrX:66613505-67125444	Monoallelic	Randomly_monoallelic
1110012L19Rik	chrX:67639040-67642591	Monoallelic	Randomly_monoallelic
Mamld1;NM_001256048	chrX:68303195-68409229	Monoallelic	Randomly_monoallelic
Mtm1	chrX:68463941-68568470	Monoallelic	Randomly_monoallelic
Mtmr1	chrX:68617903-68672427	Monoallelic	Randomly_monoallelic
Hmgb3	chrX:68809167-68813829	Monoallelic	Randomly_monoallelic
Gpr50	chrX:68916854-68922429	Monoallelic	Randomly_monoallelic
Vma21	chrX:69062117-69070045	Monoallelic	Randomly_monoallelic
Gm1141	chrX:69117598-69186210	Monoallelic	Randomly_monoallelic
Prrg3	chrX:69207811-69218067	Monoallelic	Randomly_monoallelic
Fate1;Cnga2	chrX:69218324-69255557	Monoallelic	Randomly_monoallelic
Nsdhl	chrX:70163859-70203867	Monoallelic	Randomly_monoallelic
Zfp185	chrX:70232677-70276882	Monoallelic	Randomly_monoallelic
F8a	chrX:70473644-70476134	Monoallelic	Randomly_monoallelic
Zfp275	chrX:70587946-70604510	Monoallelic	Randomly_monoallelic
Slc6a8	chrX:70918471-70927839	Monoallelic	Randomly_monoallelic
Abcd1	chrX:70961935-70983626	Monoallelic	Randomly_monoallelic
Plxnb3	chrX:71001865-71018156	Monoallelic	Randomly_monoallelic
Srpk3	chrX:71019760-71024263	Monoallelic	Randomly_monoallelic
Tktl1	chrX:71422597-71454395	Monoallelic	Randomly_monoallelic
Emd	chrX:71500177-71503086	Monoallelic	Randomly_monoallelic
Rpl10;Snora70	chrX:71515707-71518474	Monoallelic	Randomly_monoallelic
Taz;NM_001242616;NM_001242615	chrX:71526735-71535534	Monoallelic	Randomly_monoallelic
Gdi1	chrX:71550192-71557206	Monoallelic	Randomly_monoallelic
Fam50a	chrX:71558371-71565488	Monoallelic	Randomly_monoallelic
Plxna3	chrX:71574404-71590210	Monoallelic	Randomly_monoallelic
Ikbkg	chrX:71638629-71699117	Monoallelic	Randomly_monoallelic
Dkc1	chrX:72341192-72355115	Monoallelic	Randomly_monoallelic
Fundc2	chrX:72627661-72643763	Monoallelic	Randomly_monoallelic
Brcc3	chrX:72656973-72701040	Monoallelic	Randomly_monoallelic
Vbp1	chrX:72759635-72780285	Monoallelic	Randomly_monoallelic
Tbl1x	chrX:74756165-74908329	Monoallelic	Randomly_monoallelic
Tmem47	chrX:78315982-78343214	Monoallelic	Randomly_monoallelic
Dmd	chrX:80194208-82450389	Monoallelic	Randomly_monoallelic
Tab3	chrX:82819191-82879808	Monoallelic	Randomly_monoallelic
Pcyt1b	chrX:90900201-90995386	Monoallelic	Randomly_monoallelic
Klhl15	chrX:91479880-91523029	Monoallelic	Randomly_monoallelic
Apoo;Apoo-ps	chrX:91612448-91662431	Monoallelic	Randomly_monoallelic
NR_045323	chrX:91684232-91693066	Monoallelic	Randomly_monoallelic
Gspt2	chrX:91881259-91888570	Monoallelic	Randomly_monoallelic
Zxdb	chrX:91969907-91975530	Monoallelic	Randomly_monoallelic
Zc3h12b	chrX:92907016-93136793	Monoallelic	Randomly_monoallelic
Msn	chrX:93291383-93363892	Monoallelic	Randomly_monoallelic
Heph	chrX:93650774-93769823	Monoallelic	Randomly_monoallelic
Ar	chrX:95344059-95518650	Monoallelic	Randomly_monoallelic
Yipf6	chrX:96131835-96144359	Monoallelic	Randomly_monoallelic
Stard8	chrX:96237919-96270067	Monoallelic	Randomly_monoallelic
Efnb1	chrX:96331468-96344330	Monoallelic	Randomly_monoallelic
Tmem28	chrX:97016210-97044246	Monoallelic	Randomly_monoallelic
Eda	chrX:97170944-97596099	Monoallelic	Randomly_monoallelic
Igbp1	chrX:97689629-97711655	Monoallelic	Randomly_monoallelic
Kif4	chrX:97821393-97922610	Monoallelic	Randomly_monoallelic
Gdpd2	chrX:97925164-97934265	Monoallelic	Randomly_monoallelic
Dlg3	chrX:97963061-98013749	Monoallelic	Randomly_monoallelic
Foxo4	chrX:98449766-98456214	Monoallelic	Randomly_monoallelic
Med12;Nlgn3	chrX:98469249-98521295	Monoallelic	Randomly_monoallelic
Nono;NM_001252518	chrX:98624989-98643932	Monoallelic	Randomly_monoallelic
Itgb1bp2	chrX:98644155-98648880	Monoallelic	Randomly_monoallelic
cuff_18208	chrX:98658087-98660387	Monoallelic	Randomly_monoallelic
Nhsl2	chrX:99044723-99287394	Monoallelic	Randomly_monoallelic
Chic1	chrX:100551814-100591457	Monoallelic	Randomly_monoallelic
Tsx	chrX:100609805-100619923	Monoallelic	Randomly_monoallelic
Uprt	chrX:101678120-101707518	Monoallelic	Randomly_monoallelic
Magee1	chrX:102315734-102319250	Monoallelic	Randomly_monoallelic
Cox7b	chrX:103207621-103217789	Monoallelic	Randomly_monoallelic
Atp7a	chrX:103222614-103323499	Monoallelic	Randomly_monoallelic
Pgk1	chrX:103382459-103399038	Monoallelic	Randomly_monoallelic
Lpar4	chrX:104115784-104129238	Monoallelic	Randomly_monoallelic
2810403D21Rik	chrX:106029816-106083966	Monoallelic	Randomly_monoallelic
Sh3bgrl	chrX:106290745-106357806	Monoallelic	Randomly_monoallelic
Gm6377	chrX:106392094-106395784	Monoallelic	Randomly_monoallelic
Pou3f4	chrX:108009646-108013457	Monoallelic	Randomly_monoallelic
Pabpc5	chrX:117040804-117043774	Monoallelic	Randomly_monoallelic
Pcdh11x	chrX:117403935-118024435	Monoallelic	Randomly_monoallelic
Diap2	chrX:126284277-127000369	Monoallelic	Randomly_monoallelic
Srpx2	chrX:130442954-130466989	Monoallelic	Randomly_monoallelic
Cstf2	chrX:130593651-130621468	Monoallelic	Randomly_monoallelic
Cenpi	chrX:130842642-130897182	Monoallelic	Randomly_monoallelic
Drp2	chrX:130939318-130991112	Monoallelic	Randomly_monoallelic
Armcx1	chrX:131252265-131256451	Monoallelic	Randomly_monoallelic
Armcx3	chrX:131290791-131297952	Monoallelic	Randomly_monoallelic
Gprasp1;Armcx5	chrX:132277222-132338007	Monoallelic	Randomly_monoallelic
Gprasp2	chrX:132373572-132379269	Monoallelic	Randomly_monoallelic
Bhlhb9	chrX:132420389-132425620	Monoallelic	Randomly_monoallelic
cuff_18257	chrX:132505433-132521569	Monoallelic	Randomly_monoallelic
Arxes2	chrX:132528358-132529898	Monoallelic	Randomly_monoallelic
Wbp5	chrX:132779618-132781678	Monoallelic	Randomly_monoallelic
Tceal1	chrX:133242586-133244405	Monoallelic	Randomly_monoallelic
BC065397	chrX:133277495-133337900	Monoallelic	Randomly_monoallelic
Plp1	chrX:133357374-133372281	Monoallelic	Randomly_monoallelic
Zcchc18	chrX:133527693-133531538	Monoallelic	Randomly_monoallelic
Fam199x	chrX:133584132-133617040	Monoallelic	Randomly_monoallelic
Nrk	chrX:135448764-135545201	Monoallelic	Randomly_monoallelic
Mum1l1	chrX:135744582-135772874	Monoallelic	Randomly_monoallelic
NM_001254761;Rnf128	chrX:136097878-136207684	Monoallelic	Randomly_monoallelic
Tbc1d8b	chrX:136219534-136288757	Monoallelic	Randomly_monoallelic
Frmpd3	chrX:136876817-136969003	Monoallelic	Randomly_monoallelic
Prps1	chrX:136991141-137010679	Monoallelic	Randomly_monoallelic
Mid2	chrX:137199069-137302254	Monoallelic	Randomly_monoallelic
Atg4a	chrX:137491329-137598813	Monoallelic	Randomly_monoallelic
Col4a5	chrX:137909943-138123943	Monoallelic	Randomly_monoallelic
Nxt2	chrX:138662435-138674235	Monoallelic	Randomly_monoallelic
Tmem164	chrX:139115940-139278037	Monoallelic	Randomly_monoallelic
Rgag1	chrX:139528503-139539032	Monoallelic	Randomly_monoallelic
Pak3	chrX:139953000-140232339	Monoallelic	Randomly_monoallelic
Alg13	chrX:140752508-140809045	Monoallelic	Randomly_monoallelic
Zcchc16	chrX:141123449-141556953	Monoallelic	Randomly_monoallelic
Alas2	chrX:146981959-147005165	Monoallelic	Randomly_monoallelic
Pfkfb1	chrX:147022798-147078403	Monoallelic	Randomly_monoallelic
Fgd1	chrX:147481437-147525496	Monoallelic	Randomly_monoallelic
A230072E10Rik	chrX:147603329-147754732	Monoallelic	Randomly_monoallelic
Fam120c	chrX:147778765-147908687	Monoallelic	Randomly_monoallelic
Phf8	chrX:147955214-148068400	Monoallelic	Randomly_monoallelic
Huwe1	chrX:148235430-148369961	Monoallelic	Randomly_monoallelic
Hsd17b10	chrX:148436438-148438985	Monoallelic	Randomly_monoallelic
Smc1a	chrX:148450970-148496516	Monoallelic	Randomly_monoallelic
Iqsec2	chrX:148578779-148659906	Monoallelic	Randomly_monoallelic
NR_045452;NR_045451	chrX:148796662-148851245	Monoallelic	Randomly_monoallelic
Usp51	chrX:149408269-149445965	Monoallelic	Randomly_monoallelic
NR_040272	chrX:149472171-149507458	Monoallelic	Randomly_monoallelic
Foxr2	chrX:149553330-149567404	Monoallelic	Randomly_monoallelic
Rragb	chrX:149573767-149606486	Monoallelic	Randomly_monoallelic
Klf8	chrX:149671812-149831759	Monoallelic	Randomly_monoallelic
Ubqln2	chrX:149932774-149936101	Monoallelic	Randomly_monoallelic
2210013O21Rik	chrX:150158096-150175839	Monoallelic	Randomly_monoallelic
Spin2	chrX:150266741-150268783	Monoallelic	Randomly_monoallelic
Acot9	chrX:151697042-151732151	Monoallelic	Randomly_monoallelic
Klhl34	chrX:154253272-154261723	Monoallelic	Randomly_monoallelic
Rps6ka3	chrX:155693364-155806178	Monoallelic	Randomly_monoallelic
Eif1ax	chrX:155810096-155827510	Monoallelic	Randomly_monoallelic
Mtap7d2	chrX:155852509-155936879	Monoallelic	Randomly_monoallelic
A830080D01Rik	chrX:155970597-156031013	Monoallelic	Randomly_monoallelic
Sh3kbp1	chrX:156065028-156413849	Monoallelic	Randomly_monoallelic
Map3k15	chrX:156426364-156561283	Monoallelic	Randomly_monoallelic
Gpr64	chrX:156828617-156936002	Monoallelic	Randomly_monoallelic
Phka2	chrX:156939878-157036810	Monoallelic	Randomly_monoallelic
Rs1	chrX:157205878-157238347	Monoallelic	Randomly_monoallelic
Scml2	chrX:157600692-157696145	Monoallelic	Randomly_monoallelic
Rai2	chrX:158154967-158217426	Monoallelic	Randomly_monoallelic
Rbbp7	chrX:159198303-159217022	Monoallelic	Randomly_monoallelic
Ctps2	chrX:159339156-159472473	Monoallelic	Randomly_monoallelic
Ap1s2	chrX:160346845-160371968	Monoallelic	Randomly_monoallelic
Ace2	chrX:160577273-160626350	Monoallelic	Randomly_monoallelic
Pir	chrX:160707362-160810945	Monoallelic	Randomly_monoallelic
Figf	chrX:160811479-160840579	Monoallelic	Randomly_monoallelic
Fancb	chrX:161418523-161435204	Monoallelic	Randomly_monoallelic
Arhgap6	chrX:165233016-165742367	Monoallelic	Randomly_monoallelic
cuff_18351	chrX:165759195-165768666	Monoallelic	Randomly_monoallelic
cuff_18352	chrX:165798771-165808047	Monoallelic	Randomly_monoallelic
AU022751	chrX:5658335-5660538	Monoallelic	Randomly_monoallelic
Nudt10	chrX:5745747-5750109	Monoallelic	Randomly_monoallelic
Clcn5;NM_001243762	chrX:6730939-6896489	Monoallelic	Randomly_monoallelic
Usp27x	chrX:6948812-6953416	Monoallelic	Randomly_monoallelic
Ppp1r3f	chrX:7135687-7151246	Monoallelic	Randomly_monoallelic
Ccdc22	chrX:7170934-7182546	Monoallelic	Randomly_monoallelic
Ccdc120	chrX:7308839-7328056	Monoallelic	Randomly_monoallelic
Pqbp1;NM_001252528;NM_001252529	chrX:7471644-7476395	Monoallelic	Randomly_monoallelic
Hdac6	chrX:7507247-7525015	Monoallelic	Randomly_monoallelic
Wdr13	chrX:7700425-7710244	Monoallelic	Randomly_monoallelic
Rbm3	chrX:7716100-7723707	Monoallelic	Randomly_monoallelic
Tbc1d25	chrX:7731597-7753307	Monoallelic	Randomly_monoallelic
Ebp	chrX:7761117-7770638	Monoallelic	Randomly_monoallelic
Porcn	chrX:7770969-7783653	Monoallelic	Randomly_monoallelic
Dynlt3	chrX:9231395-9240109	Monoallelic	Randomly_monoallelic
Rpgr	chrX:9735339-9793921	Monoallelic	Randomly_monoallelic
Bcor;NR_045434	chrX:11613863-11737633	Monoallelic	Randomly_monoallelic
NR_045430;NR_045429	chrX:12811766-12824859	Monoallelic	Randomly_monoallelic
cuff_18391	chrX:12920395-12924761	Monoallelic	Randomly_monoallelic
Cask	chrX:13094207-13423975	Monoallelic	Randomly_monoallelic
Ndp	chrX:16462647-16488890	Monoallelic	Randomly_monoallelic
Fundc1	chrX:17132975-17149423	Monoallelic	Randomly_monoallelic
Mir221	chrX:18722311-18723514	Monoallelic	Randomly_monoallelic
Slc9a7	chrX:19672873-19869055	Monoallelic	Randomly_monoallelic
Cfp;Elk1;Uxt	chrX:20502629-20539128	Monoallelic	Randomly_monoallelic
Zfp182	chrX:20603266-20639164	Monoallelic	Randomly_monoallelic
Zfp300	chrX:20656263-20666520	Monoallelic	Randomly_monoallelic
Klhl13	chrX:22796396-22942303	Monoallelic	Randomly_monoallelic
Akap17b	chrX:34148177-34185409	Monoallelic	Randomly_monoallelic
Fam70a	chrX:35550477-35605658	Monoallelic	Randomly_monoallelic
Lamp2	chrX:35758240-35809632	Monoallelic	Randomly_monoallelic
Smarca1	chrX:45162546-45245750	Monoallelic	Randomly_monoallelic
Apln	chrX:45378320-45388029	Monoallelic	Randomly_monoallelic
Zdhhc9	chrX:45525147-45561879	Monoallelic	Randomly_monoallelic
Elf4	chrX:45764132-45816309	Monoallelic	Randomly_monoallelic
Zfp280c	chrX:45894802-45947629	Monoallelic	Randomly_monoallelic
Enox2	chrX:46363357-46641419	Monoallelic	Randomly_monoallelic
6720401G13Rik	chrX:47908920-47988606	Monoallelic	Randomly_monoallelic
Mbnl3	chrX:48466670-48559178	Monoallelic	Randomly_monoallelic
Hs6st2	chrX:48740386-49034779	Monoallelic	Randomly_monoallelic
Gpc4	chrX:49403560-49518543	Monoallelic	Randomly_monoallelic
Gpc3	chrX:49625603-49967151	Monoallelic	Randomly_monoallelic
C430049B03Rik;Mir351;Mir503;Mir322	chrX:50406273-50410455	Monoallelic	Randomly_monoallelic
Plac1	chrX:50423176-50562896	Monoallelic	Randomly_monoallelic
Fam122b	chrX:50596591-50623002	Monoallelic	Randomly_monoallelic
Mospd1	chrX:50697804-50723710	Monoallelic	Randomly_monoallelic
Mmgt1;NR_039576	chrX:53838688-53851096	Monoallelic	Randomly_monoallelic
Mtap7d3	chrX:54051129-54075502	Monoallelic	Randomly_monoallelic
Arhgef6	chrX:54484661-54591964	Monoallelic	Randomly_monoallelic
Rbmx	chrX:54630063-54646232	Monoallelic	Randomly_monoallelic
Fgf13	chrX:56315327-56387613	Monoallelic	Randomly_monoallelic
Mcf2	chrX:57309132-57401041	Monoallelic	Randomly_monoallelic
Atp11c	chrX:57476466-57657156	Monoallelic	Randomly_monoallelic
Sox3	chrX:58144540-58146605	Monoallelic	Randomly_monoallelic
Gm10474	chrX:65920688-65931574	Monoallelic	Randomly_monoallelic
Ids	chrX:67596243-67626496	Monoallelic	Randomly_monoallelic
BC023829	chrX:67712940-67730349	Monoallelic	Randomly_monoallelic
Cd99l2	chrX:68673234-68746024	Monoallelic	Randomly_monoallelic
Gabra3	chrX:69678014-69901585	Monoallelic	Randomly_monoallelic
Cetn2	chrX:70158903-70163683	Monoallelic	Randomly_monoallelic
Haus7	chrX:70682653-70704368	Monoallelic	Randomly_monoallelic
Pnck	chrX:70901330-70905409	Monoallelic	Randomly_monoallelic
Bcap31	chrX:70931521-70961514	Monoallelic	Randomly_monoallelic
Idh3g	chrX:71024301-71032329	Monoallelic	Randomly_monoallelic
Pdzd4	chrX:71038695-71070308	Monoallelic	Randomly_monoallelic
Arhgap4	chrX:71139690-71156637	Monoallelic	Randomly_monoallelic
Naa10	chrX:71162208-71167283	Monoallelic	Randomly_monoallelic
Renbp	chrX:71167459-71176189	Monoallelic	Randomly_monoallelic
Irak1;NR_039594;Mir718	chrX:71259252-71269275	Monoallelic	Randomly_monoallelic
Mecp2	chrX:71271929-71330991	Monoallelic	Randomly_monoallelic
Flna	chrX:71467156-71495340	Monoallelic	Randomly_monoallelic
Dnase1l1	chrX:71515694-71527672	Monoallelic	Randomly_monoallelic
Lage3	chrX:71597500-71598957	Monoallelic	Randomly_monoallelic
NR_045779;Ubl4	chrX:71611056-71613887	Monoallelic	Randomly_monoallelic
Slc10a3;NM_001256104	chrX:71614557-71618688	Monoallelic	Randomly_monoallelic
Fam3a	chrX:71630058-71638478	Monoallelic	Randomly_monoallelic
G6pdx	chrX:71654824-71674500	Monoallelic	Randomly_monoallelic
Gab3	chrX:72230748-72330244	Monoallelic	Randomly_monoallelic
Mpp1	chrX:72350558-72376341	Monoallelic	Randomly_monoallelic
F8	chrX:72418055-72625469	Monoallelic	Randomly_monoallelic
Mtcp1	chrX:72650185-72661882	Monoallelic	Randomly_monoallelic
Rab39b	chrX:72815997-72823612	Monoallelic	Randomly_monoallelic
4933407K13Rik	chrX:72967991-73010038	Monoallelic	Randomly_monoallelic
Pls3	chrX:73030992-73120509	Monoallelic	Randomly_monoallelic
Prkx	chrX:75006308-75041532	Monoallelic	Randomly_monoallelic
Prrg1	chrX:75694951-75829253	Monoallelic	Randomly_monoallelic
Gyk	chrX:82947275-83022158	Monoallelic	Randomly_monoallelic
Pola1	chrX:90550104-90877494	Monoallelic	Randomly_monoallelic
Pdk3	chrX:91000610-91077632	Monoallelic	Randomly_monoallelic
Zfx	chrX:91319969-91369121	Monoallelic	Randomly_monoallelic
Maged1	chrX:91780812-91787413	Monoallelic	Randomly_monoallelic
Zxda	chrX:92036623-92043628	Monoallelic	Randomly_monoallelic
Spin4	chrX:92217845-92222021	Monoallelic	Randomly_monoallelic
Arhgef9	chrX:92244215-92392224	Monoallelic	Randomly_monoallelic
Fam123b	chrX:92615652-92640179	Monoallelic	Randomly_monoallelic
Zc4h2	chrX:92834535-92853781	Monoallelic	Randomly_monoallelic
Las1l	chrX:93130651-93152298	Monoallelic	Randomly_monoallelic
cuff_18522	chrX:93155816-93163376	Monoallelic	Randomly_monoallelic
Eda2r	chrX:94526837-94572559	Monoallelic	Randomly_monoallelic
Ophn1	chrX:95749135-96086398	Monoallelic	Randomly_monoallelic
Pja1	chrX:96661072-96666074	Monoallelic	Randomly_monoallelic
Pdzd11	chrX:97818244-97821306	Monoallelic	Randomly_monoallelic
Slc7a3	chrX:98274492-98280781	Monoallelic	Randomly_monoallelic
Zmym3	chrX:98599722-98616024	Monoallelic	Randomly_monoallelic
Rgag4	chrX:99261880-99266678	Monoallelic	Randomly_monoallelic
Cited1	chrX:99442721-99447522	Monoallelic	Randomly_monoallelic
Hdac8	chrX:99479978-99700730	Monoallelic	Randomly_monoallelic
Phka1	chrX:99709313-99839585	Monoallelic	Randomly_monoallelic
Xist	chrX:100655711-100678572	Monoallelic	Randomly_monoallelic
Slc16a2	chrX:100892752-101017327	Monoallelic	Randomly_monoallelic
Rlim	chrX:101152430-101176624	Monoallelic	Randomly_monoallelic
C77370	chrX:101272099-101396937	Monoallelic	Randomly_monoallelic
Abcb7	chrX:101475903-101609239	Monoallelic	Randomly_monoallelic
Zdhhc15	chrX:101732308-101866403	Monoallelic	Randomly_monoallelic
Magee2	chrX:102050290-102052606	Monoallelic	Randomly_monoallelic
5330434G04Rik	chrX:102477781-102587202	Monoallelic	Randomly_monoallelic
Atrx	chrX:102992749-103124725	Monoallelic	Randomly_monoallelic
Magt1	chrX:103163423-103207238	Monoallelic	Randomly_monoallelic
Taf9b	chrX:103402212-103416497	Monoallelic	Randomly_monoallelic
Fndc3c1	chrX:103615381-103680752	Monoallelic	Randomly_monoallelic
Itm2a	chrX:104592533-104598699	Monoallelic	Randomly_monoallelic
2610002M06Rik	chrX:104978090-105011673	Monoallelic	Randomly_monoallelic
Brwd3	chrX:105931208-106029740	Monoallelic	Randomly_monoallelic
Rps6ka6	chrX:108501800-108651554	Monoallelic	Randomly_monoallelic
Chm	chrX:110154200-110299124	Monoallelic	Randomly_monoallelic
Nap1l3	chrX:119508169-119510994	Monoallelic	Randomly_monoallelic
Pcdh19	chrX:130117399-130223585	Monoallelic	Randomly_monoallelic
Trmt2b	chrX:130757493-130811523	Monoallelic	Randomly_monoallelic
Timm8a1	chrX:131069937-131076340	Monoallelic	Randomly_monoallelic
Armcx4	chrX:131223355-131231378	Monoallelic	Randomly_monoallelic
Armcx6	chrX:131282993-131292047	Monoallelic	Randomly_monoallelic
Armcx2	chrX:131338619-131343760	Monoallelic	Randomly_monoallelic
Zmat1	chrX:131505911-131543765	Monoallelic	Randomly_monoallelic
Arxes1	chrX:132528862-132569743	Monoallelic	Randomly_monoallelic
Bex2	chrX:132601103-132602775	Monoallelic	Randomly_monoallelic
Nxf3	chrX:132606637-132619794	Monoallelic	Randomly_monoallelic
Tceal8	chrX:132703522-132706790	Monoallelic	Randomly_monoallelic
Bex1	chrX:132748510-132750052	Monoallelic	Randomly_monoallelic
Morf4l2	chrX:133267489-133278225	Monoallelic	Randomly_monoallelic
Glra4	chrX:133292212-133314260	Monoallelic	Randomly_monoallelic
Tmsb15b2;Tmsb15l;Tmsb15b1	chrX:133489528-133511413	Monoallelic	Randomly_monoallelic
Mcart6	chrX:133515654-133572841	Monoallelic	Randomly_monoallelic
Esx1	chrX:133649935-133654865	Monoallelic	Randomly_monoallelic
Morc4	chrX:136356173-136406212	Monoallelic	Randomly_monoallelic
Rbm41	chrX:136424049-136533134	Monoallelic	Randomly_monoallelic
Tsc22d3	chrX:137074065-137135061	Monoallelic	Randomly_monoallelic
Psmd10	chrX:137482963-137491250	Monoallelic	Randomly_monoallelic
Col4a6	chrX:137599945-137908619	Monoallelic	Randomly_monoallelic
Kcne1l	chrX:138739295-138740741	Monoallelic	Randomly_monoallelic
Acsl4	chrX:138752535-138825078	Monoallelic	Randomly_monoallelic
Ammecr1	chrX:139285632-139401388	Monoallelic	Randomly_monoallelic
Chrdl1	chrX:139720216-139828805	Monoallelic	Randomly_monoallelic
Capn6	chrX:140236779-140261955	Monoallelic	Randomly_monoallelic
Dcx	chrX:140290384-140367762	Monoallelic	Randomly_monoallelic
cuff_18618	chrX:140750714-140752433	Monoallelic	Randomly_monoallelic
Trpc5	chrX:140816213-141122723	Monoallelic	Randomly_monoallelic
Lhfpl1	chrX:141724861-141783619	Monoallelic	Randomly_monoallelic
Amot	chrX:141880755-141940241	Monoallelic	Randomly_monoallelic
Lrch2	chrX:143904814-143988662	Monoallelic	Randomly_monoallelic
Tmem29	chrX:146832315-146893704	Monoallelic	Randomly_monoallelic
Apex2	chrX:147001673-147022715	Monoallelic	Randomly_monoallelic
Tro	chrX:147079328-147091979	Monoallelic	Randomly_monoallelic
Maged2	chrX:147240963-147248882	Monoallelic	Randomly_monoallelic
Gnl3l	chrX:147417675-147451865	Monoallelic	Randomly_monoallelic
Tsr2	chrX:147521636-147531086	Monoallelic	Randomly_monoallelic
Ribc1	chrX:148439112-148451682	Monoallelic	Randomly_monoallelic
NR_040269;NR_040270	chrX:148729370-148762036	Monoallelic	Randomly_monoallelic
Tspyl2	chrX:148771394-148777027	Monoallelic	Randomly_monoallelic
Gpr173	chrX:148778146-148805405	Monoallelic	Randomly_monoallelic
Shroom2	chrX:149044051-149204234	Monoallelic	Randomly_monoallelic
Mageh1	chrX:149470708-149472106	Monoallelic	Randomly_monoallelic
Kctd12b	chrX:150119696-150130913	Monoallelic	Randomly_monoallelic
Sat1	chrX:151647681-151650990	Monoallelic	Randomly_monoallelic
Prdx4	chrX:151758462-151772997	Monoallelic	Randomly_monoallelic
Ptchd1	chrX:152004278-152058308	Monoallelic	Randomly_monoallelic
Phex	chrX:153596617-153862920	Monoallelic	Randomly_monoallelic
Sms	chrX:153881755-153930291	Monoallelic	Randomly_monoallelic
Mbtps2;Yy2	chrX:153985753-154036669	Monoallelic	Randomly_monoallelic
Cnksr2	chrX:154253234-154481330	Monoallelic	Randomly_monoallelic
Pdha1	chrX:156560150-156576347	Monoallelic	Randomly_monoallelic
Cdkl5	chrX:157222239-157432624	Monoallelic	Randomly_monoallelic
Nhs	chrX:158271226-158597786	Monoallelic	Randomly_monoallelic
Reps2	chrX:158849883-159081567	Monoallelic	Randomly_monoallelic
Syap1	chrX:159294774-159326394	Monoallelic	Randomly_monoallelic
Zrsr2	chrX:160373374-160396598	Monoallelic	Randomly_monoallelic
Car5b	chrX:160414753-160465942	Monoallelic	Randomly_monoallelic
Siah1b	chrX:160508628-160514673	Monoallelic	Randomly_monoallelic
Bmx	chrX:160630773-160696125	Monoallelic	Randomly_monoallelic
Mospd2	chrX:161374105-161418615	Monoallelic	Randomly_monoallelic
Ofd1	chrX:162827964-162878636	Monoallelic	Randomly_monoallelic
Rab9	chrX:162895183-162917799	Monoallelic	Randomly_monoallelic
Tceanc	chrX:162937746-162948410	Monoallelic	Randomly_monoallelic
Prps2	chrX:163784264-163820631	Monoallelic	Randomly_monoallelic
Msl3	chrX:165089188-165113269	Monoallelic	Randomly_monoallelic
Hccs	chrX:165749462-165759145	Monoallelic	Randomly_monoallelic
Prex2	chr1:10983545-11293763	Monoallelic	Randomly_Biased
Gpr45	chr1:43009716-43092294	Biased	Randomly_Biased
Col3a1	chr1:45368382-45406551	Biased	Randomly_Biased
Rassf5	chr1:133072276-133075550	Biased	Randomly_Biased
Rab7l1	chr1:133763820-133769464	Monoallelic	Randomly_Biased
Fam5c	chr1:148342795-148749602	Monoallelic	Randomly_Biased
Fam129a	chr1:153418502-153569017	Monoallelic	Randomly_Biased
Rgs16	chr1:155551410-155592598	Monoallelic	Randomly_Biased
F5	chr1:166081989-166150573	Monoallelic	Randomly_Biased
Ildr2	chr1:168184179-168246963	Monoallelic	Randomly_Biased
Mpz	chr1:173080843-173091254	Monoallelic	Randomly_Biased
Kcnj10	chr1:174271340-174304216	Monoallelic	Randomly_Biased
Col19a1	chr1:24264521-24594599	Monoallelic	Randomly_Biased
Fam178b	chr1:36619540-36740028	Monoallelic	Randomly_Biased
Lonrf2	chr1:38850514-38893523	Monoallelic	Randomly_Biased
Mfsd9	chr1:40828196-40847517	Monoallelic	Randomly_Biased
Inpp1	chr1:52842501-52874602	Monoallelic	Randomly_Biased
NR_040601	chr1:62837491-62842077	Monoallelic	Randomly_Biased
Irs1	chr1:82229673-82288180	Biased	Randomly_Biased
Lgr6	chr1:136882929-137001853	Monoallelic	Randomly_Biased
Lhx9	chr1:140721762-140744156	Monoallelic	Randomly_Biased
Spata17	chr1:188862152-189039325	Monoallelic	Randomly_Biased
Syt14	chr1:194716442-194862013	Monoallelic	Randomly_Biased
A630066F11Rik	chr10:7383168-7384421	Biased	Randomly_Biased
Plagl1	chr10:12810530-12851501	Monoallelic	Randomly_Biased
Adora2a	chr10:74779687-74797533	Monoallelic	Randomly_Biased
Slc19a1	chr10:76495483-76513694	Biased	Randomly_Biased
Cstb	chr10:77888414-77890367	Monoallelic	Randomly_Biased
Tcp11l2	chr10:84039639-84077100	Monoallelic	Randomly_Biased
Slc6a15;NM_001252330	chr10:102830259-102882014	Monoallelic	Randomly_Biased
Ppfia2	chr10:105907365-106370524	Monoallelic	Randomly_Biased
Kcnc2	chr10:111707187-111903360	Monoallelic	Randomly_Biased
4933412E12Rik	chr10:116387062-116400335	Monoallelic	Randomly_Biased
Aig1	chr10:13366868-13588812	Biased	Randomly_Biased
Hebp2	chr10:18259928-18265882	Monoallelic	Randomly_Biased
Tpd52l1	chr10:31052185-31165826	Monoallelic	Randomly_Biased
Slc16a10	chr10:39753295-39862060	Biased	Randomly_Biased
Ccdc162	chr10:41258654-41307559	Monoallelic	Randomly_Biased
Slc29a3	chr10:60174819-60215590	Monoallelic	Randomly_Biased
Socs2	chr10:94874123-94879491	Monoallelic	Randomly_Biased
Acss3	chr10:106370588-106560720	Monoallelic	Randomly_Biased
NM_001252342;Syt1;NM_001252341	chr10:107934705-108448031	Monoallelic	Randomly_Biased
Slc16a7	chr10:124656445-124826622	Monoallelic	Randomly_Biased
Gli1	chr10:126766937-126778635	Biased	Randomly_Biased
Ikzf4	chr10:128067906-128106306	Monoallelic	Randomly_Biased
Fam161a	chr11:22908371-22930327	Monoallelic	Randomly_Biased
Kcnmb1	chr11:33863012-33873638	Monoallelic	Randomly_Biased
Hs3st3b1	chr11:63699296-63702833	Monoallelic	Randomly_Biased
1810027O10Rik	chr11:69651913-69653454	Biased	Randomly_Biased
Zfp3	chr11:70577402-70589747	Monoallelic	Randomly_Biased
4930563E22Rik	chr11:72025218-72033433	Monoallelic	Randomly_Biased
Spata22	chr11:73143242-73159885	Monoallelic	Randomly_Biased
Mks1	chr11:87666710-87677306	Monoallelic	Randomly_Biased
Hoxb5	chr11:96164825-96167435	Biased	Randomly_Biased
Scrn2	chr11:96891256-96895274	Biased	Randomly_Biased
Tmem106a	chr11:101443555-101453099	Monoallelic	Randomly_Biased
G6pc3	chr11:102050919-102055396	Monoallelic	Randomly_Biased
Kcnj16;NM_001252207;NM_001252209;NM_001252210;NM_001252208	chr11:110829346-110889281	Biased	Randomly_Biased
Sstr2	chr11:113480651-113487558	Monoallelic	Randomly_Biased
2810008D09Rik	chr11:116938096-116940269	Monoallelic	Randomly_Biased
Emid1	chr11:5006268-5052227	Monoallelic	Randomly_Biased
Ccdc85a	chr11:28285691-28484296	Monoallelic	Randomly_Biased
Dnahc2	chr11:69234310-69362610	Monoallelic	Randomly_Biased
Tnk1	chr11:69664064-69672232	Biased	Randomly_Biased
Slc2a4	chr11:69755787-69761692	Biased	Randomly_Biased
NM_001252483;NM_001252485;Inca1;NM_001252484;NM_001252482	chr11:70501862-70513657	Monoallelic	Randomly_Biased
Dusp14	chr11:83861546-83882020	Biased	Randomly_Biased
Acsf2	chr11:94418415-94463227	Monoallelic	Randomly_Biased
Ghdc	chr11:100627367-100632271	Biased	Randomly_Biased
Trim65	chr11:115985983-115992537	Monoallelic	Randomly_Biased
Adcy3	chr12:4133396-4213524	Biased	Randomly_Biased
Grhl1	chr12:25257133-25302256	Monoallelic	Randomly_Biased
cuff_3543	chr12:29848701-29882795	Monoallelic	Randomly_Biased
Akap6	chr12:53800369-54252429	Biased	Randomly_Biased
NM_001252508	chr12:106692065-106731306	Monoallelic	Randomly_Biased
Dlk1	chr12:110691032-110701546	Monoallelic	Randomly_Biased
Zbtb42	chr12:113917050-113921330	Monoallelic	Randomly_Biased
Slc25a21	chr12:57812788-58298459	Monoallelic	Randomly_Biased
Mlh3	chr12:86575469-86611514	Monoallelic	Randomly_Biased
4831426I19Rik	chr12:106167928-106248275	Monoallelic	Randomly_Biased
Akr1c13	chr13:4190420-4204849	Monoallelic	Randomly_Biased
S1pr3	chr13:51503986-51518166	Monoallelic	Randomly_Biased
Sfxn1	chr13:54167213-54203714	Monoallelic	Randomly_Biased
Tgfbi	chr13:56706072-56740700	Monoallelic	Randomly_Biased
cuff_4320	chr13:56774815-56776811	Monoallelic	Randomly_Biased
Mctp1	chr13:76521242-77171072	Biased	Randomly_Biased
Actn2	chr13:12361693-12433021	Monoallelic	Randomly_Biased
Tubb2a	chr13:34166146-34169877	Monoallelic	Randomly_Biased
1300014I06Rik	chr13:34719709-34745151	Monoallelic	Randomly_Biased
cuff_4649	chr13:56772422-56775055	Monoallelic	Randomly_Biased
Zfp457	chr13:67389100-67407427	Biased	Randomly_Biased
cuff_4822	chr13:108395778-108453843	Biased	Randomly_Biased
Itga2	chr13:115626119-115722249	Monoallelic	Randomly_Biased
Arhgef3	chr14:27927990-28217090	Monoallelic	Randomly_Biased
D14Abb1e	chr14:28242032-28296740	Monoallelic	Randomly_Biased
Mmp14	chr14:55050247-55061097	Monoallelic	Randomly_Biased
Shisa2	chr14:60244117-60250497	Monoallelic	Randomly_Biased
Adra1a	chr14:67254077-67358899	Monoallelic	Randomly_Biased
Lgi3	chr14:70930627-70938131	Monoallelic	Randomly_Biased
cuff_5104	chr14:74132237-74493992	Biased	Randomly_Biased
NM_001247984;Lcp1	chr14:75530929-75630649	Monoallelic	Randomly_Biased
Mtrf1	chr14:79797578-79823457	Monoallelic	Randomly_Biased
cuff_5146	chr14:105988249-105991701	Monoallelic	Randomly_Biased
Gm5087	chr14:13989901-14117152	Monoallelic	Randomly_Biased
Ccdc66	chr14:28279355-28321646	Biased	Randomly_Biased
Rgr	chr14:37849597-37862150	Monoallelic	Randomly_Biased
NM_001253680;NM_001253679;Slc7a7	chr14:54989125-55036539	Biased	Randomly_Biased
Dleu7	chr14:62895065-62911816	Monoallelic	Randomly_Biased
Gata4	chr14:63817751-63864097	Monoallelic	Randomly_Biased
Adamdec1	chr14:69181443-69200129	Monoallelic	Randomly_Biased
Dach1	chr14:98186065-98568762	Biased	Randomly_Biased
Oxgr1	chr14:120418806-120441657	Monoallelic	Randomly_Biased
Cmbl	chr15:31498666-31519874	Biased	Randomly_Biased
Fzd6	chr15:38837825-38869736	Monoallelic	Randomly_Biased
H1f0	chr15:78858641-78860930	Monoallelic	Randomly_Biased
Csdc2	chr15:81767188-81781371	Monoallelic	Randomly_Biased
Arhgap8	chr15:84550481-84602637	Monoallelic	Randomly_Biased
Fam113b	chr15:97074579-97216122	Monoallelic	Randomly_Biased
Egflam	chr15:7156119-7348304	Monoallelic	Randomly_Biased
Top1mt	chr15:75487462-75509220	Monoallelic	Randomly_Biased
Elfn2	chr15:78497792-78549289	Biased	Randomly_Biased
AI848285	chr15:82036154-82043285	Biased	Randomly_Biased
Mcat	chr15:83377226-83386141	Monoallelic	Randomly_Biased
Klhl22	chr16:17759712-17793475	Monoallelic	Randomly_Biased
Ccdc80	chr16:45093714-45128037	Biased	Randomly_Biased
Mir155	chr16:84714384-84715084	Monoallelic	Randomly_Biased
Cbr1	chr16:93607775-93610594	Monoallelic	Randomly_Biased
Kcnj15	chr16:95479257-95521865	Monoallelic	Randomly_Biased
B3galt5	chr16:96457199-96541465	Monoallelic	Randomly_Biased
Emp2	chr16:10281841-10314061	Monoallelic	Randomly_Biased
Myh11	chr16:14194619-14291516	Monoallelic	Randomly_Biased
Liph	chr16:21953890-21995615	Biased	Randomly_Biased
Atp13a4	chr16:29396123-29544950	Monoallelic	Randomly_Biased
Tmem8	chr17:26250260-26260198	Monoallelic	Randomly_Biased
St6gal2	chr17:55584282-55653779	Monoallelic	Randomly_Biased
Shd	chr17:56109787-56116042	Biased	Randomly_Biased
Myom1	chr17:71353247-71476196	Monoallelic	Randomly_Biased
Morn2	chr17:80689551-80696816	Biased	Randomly_Biased
cuff_7262	chr17:7028496-7032579	Monoallelic	Randomly_Biased
NR_045436;NR_045437	chr17:13679812-13746960	Monoallelic	Randomly_Biased
cuff_7297	chr17:15839226-15841792	Monoallelic	Randomly_Biased
Has1	chr17:17980289-17992152	Monoallelic	Randomly_Biased
Zfp820	chr17:21953842-21982726	Monoallelic	Randomly_Biased
Nme4	chr17:26228689-26232415	Monoallelic	Randomly_Biased
Wiz	chr17:32490895-32526384	Biased	Randomly_Biased
NR_045913;NR_045912	chr17:47836917-47838945	Biased	Randomly_Biased
Mdfi	chr17:47952280-47971640	Monoallelic	Randomly_Biased
Efna5	chr17:62952305-63232357	Monoallelic	Randomly_Biased
Emilin2	chr17:71601515-71660719	Biased	Randomly_Biased
Cdkl4	chr17:80922889-80976770	Monoallelic	Randomly_Biased
Gm6225	chr18:3336413-3366861	Biased	Randomly_Biased
Pcdhb2	chr18:37454493-37457268	Biased	Randomly_Biased
Pcdhb3	chr18:37460452-37464239	Biased	Randomly_Biased
Pcdhb7	chr18:37501355-37504861	Biased	Randomly_Biased
Pcdhb10	chr18:37571327-37574168	Biased	Randomly_Biased
Pcdhb11	chr18:37581071-37584686	Monoallelic	Randomly_Biased
Pcdhb13	chr18:37602170-37605863	Biased	Randomly_Biased
Pcdhb18	chr18:37649118-37654157	Monoallelic	Randomly_Biased
Pcdhb19	chr18:37656651-37661365	Biased	Randomly_Biased
Ctxn3	chr18:57628139-57637788	Monoallelic	Randomly_Biased
Adamts19	chr18:58996417-59213332	Monoallelic	Randomly_Biased
A730017C20Rik	chr18:59222006-59236614	Monoallelic	Randomly_Biased
5330437I02Rik	chr18:65857875-65911191	Biased	Randomly_Biased
Mbp	chr18:82644514-82755029	Monoallelic	Randomly_Biased
Neto1	chr18:86563373-86676205	Monoallelic	Randomly_Biased
Abhd3	chr18:10644408-10706875	Biased	Randomly_Biased
Ankrd29	chr18:12410865-12464229	Monoallelic	Randomly_Biased
Gpr151	chr18:42736892-42739786	Monoallelic	Randomly_Biased
Arhgef37	chr18:61651314-61696190	Monoallelic	Randomly_Biased
Kcng2	chr18:80491282-80560993	Monoallelic	Randomly_Biased
Cd274	chr19:29436585-29462584	Biased	Randomly_Biased
Hhex	chr19:37509330-37515221	Monoallelic	Randomly_Biased
Cnnm1	chr19:43514924-43571703	Monoallelic	Randomly_Biased
Elovl3	chr19:46206375-46212138	Monoallelic	Randomly_Biased
Tbc1d10c	chr19:4184356-4191047	Biased	Randomly_Biased
Mamdc2	chr19:23377098-23522881	Monoallelic	Randomly_Biased
Loxl4	chr19:42666768-42687296	Monoallelic	Randomly_Biased
Hps1	chr19:42829685-42854930	Monoallelic	Randomly_Biased
Pkd2l1	chr19:44222126-44266932	Monoallelic	Randomly_Biased
cuff_8826	chr19:50929360-50946757	Monoallelic	Randomly_Biased
5830416P10Rik	chr19:53515701-53539286	Monoallelic	Randomly_Biased
Nrap	chr19:56394531-56464525	Monoallelic	Randomly_Biased
Afap1l2	chr19:56986843-57083065	Monoallelic	Randomly_Biased
Sfmbt2	chr2:10292077-10516880	Monoallelic	Randomly_Biased
Msrb2	chr2:19293262-19316597	Monoallelic	Randomly_Biased
Eng	chr2:32502114-32538189	Monoallelic	Randomly_Biased
NR_045535;Sh2d3c;NM_001252547	chr2:32575930-32610527	Biased	Randomly_Biased
Crb2	chr2:37631768-37654623	Monoallelic	Randomly_Biased
Zeb2	chr2:44841928-44844652	Biased	Randomly_Biased
Itga4	chr2:79095582-79173271	Monoallelic	Randomly_Biased
Wt1	chr2:104966525-105013771	Monoallelic	Randomly_Biased
Sord	chr2:122059267-122091073	Monoallelic	Randomly_Biased
NR_040611	chr2:123915356-124420701	Monoallelic	Randomly_Biased
Fbln7	chr2:128689667-128722770	Monoallelic	Randomly_Biased
Snap25	chr2:136539185-136608164	Monoallelic	Randomly_Biased
Slc2a10	chr2:165329078-165345411	Monoallelic	Randomly_Biased
NR_040610	chr2:170174225-170205935	Biased	Randomly_Biased
Cdh26	chr2:178165311-178222071	Monoallelic	Randomly_Biased
Cubn	chr2:13196845-13413503	Monoallelic	Randomly_Biased
cuff_9677	chr2:24977824-25000919	Biased	Randomly_Biased
Dpp7	chr2:25207809-25211865	Monoallelic	Randomly_Biased
Tmem141	chr2:25475585-25477701	Monoallelic	Randomly_Biased
NM_001243103;NM_001243102;AI182371	chr2:34937380-34956205	Biased	Randomly_Biased
Lhx6	chr2:35937472-35960928	Monoallelic	Randomly_Biased
Rbm43	chr2:51779968-51790665	Monoallelic	Randomly_Biased
Cytip	chr2:57981549-58012533	Biased	Randomly_Biased
Tfpi	chr2:84273014-84316932	Monoallelic	Randomly_Biased
Nr1h3	chr2:91024217-91035273	Monoallelic	Randomly_Biased
Cd82	chr2:93259268-93303103	Biased	Randomly_Biased
Meis2	chr2:115686999-115890794	Monoallelic	Randomly_Biased
Gatm	chr2:122420208-122437013	Monoallelic	Randomly_Biased
Gfra4	chr2:130865367-130868824	Monoallelic	Randomly_Biased
Cd93	chr2:148262386-148269271	Monoallelic	Randomly_Biased
cuff_10225	chr2:160431857-160445758	Monoallelic	Randomly_Biased
Bcas1	chr2:170172490-170253345	Biased	Randomly_Biased
Samd10	chr2:181329923-181334277	Monoallelic	Randomly_Biased
NM_001253683;Trpc4;NM_001253682	chr3:53959978-54122393	Monoallelic	Randomly_Biased
Lekr1	chr3:65469759-65635084	Monoallelic	Randomly_Biased
Kcnn3	chr3:89324076-89478990	Monoallelic	Randomly_Biased
4921515J06Rik	chr3:108743001-108763694	Monoallelic	Randomly_Biased
NR_040596	chr3:116671184-116687324	Monoallelic	Randomly_Biased
Col25a1;NM_001244952	chr3:129883762-130302801	Biased	Randomly_Biased
Emcn	chr3:137004041-137094033	Biased	Randomly_Biased
Ctbs	chr3:146113452-146130387	Biased	Randomly_Biased
Cyp7b1	chr3:17971949-18143344	Monoallelic	Randomly_Biased
NR_040411	chr3:36413978-36420367	Monoallelic	Randomly_Biased
Gm5148	chr3:37613111-37626752	Monoallelic	Randomly_Biased
NR_045172	chr3:45078034-45182182	Biased	Randomly_Biased
6030405A18Rik	chr3:54700990-54719809	Monoallelic	Randomly_Biased
Ccna1	chr3:54849311-54858977	Monoallelic	Randomly_Biased
Pear1	chr3:87552600-87572875	Biased	Randomly_Biased
Sema4a	chr3:88239883-88265104	Monoallelic	Randomly_Biased
Prok1	chr3:107034945-107042646	Monoallelic	Randomly_Biased
Gpr88	chr3:115952400-115956402	Monoallelic	Randomly_Biased
Synpo2	chr3:122779436-122939067	Monoallelic	Randomly_Biased
Gm4861	chr3:137210217-137217210	Monoallelic	Randomly_Biased
Fam110b	chr4:5571254-5728384	Monoallelic	Randomly_Biased
Rbm12b	chr4:12067204-12077422	Monoallelic	Randomly_Biased
NM_001243100	chr4:14857772-14883034	Monoallelic	Randomly_Biased
Epha7	chr4:28740294-28894649	Monoallelic	Randomly_Biased
Zfp618	chr4:62626607-62800730	Monoallelic	Randomly_Biased
Tlr4	chr4:66488576-66508107	Monoallelic	Randomly_Biased
Rab3b	chr4:108551674-108615929	Monoallelic	Randomly_Biased
Gm12824	chr4:114078781-114287703	Monoallelic	Randomly_Biased
Nt5c1a	chr4:122878527-122899385	Monoallelic	Randomly_Biased
Mir34a	chr4:149441990-149449128	Monoallelic	Randomly_Biased
Mxra8	chr4:155213788-155218217	Biased	Randomly_Biased
Tnfrsf18	chr4:155399100-155403999	Biased	Randomly_Biased
Necab1	chr4:14879391-15076278	Monoallelic	Randomly_Biased
Decr1	chr4:15844386-15872654	Monoallelic	Randomly_Biased
Xpa	chr4:46188093-46209183	Biased	Randomly_Biased
6430704M03Rik	chr4:56973007-57003263	Biased	Randomly_Biased
Elavl2	chr4:90917284-91066675	Monoallelic	Randomly_Biased
1700029G01Rik	chr4:125827659-125840585	Monoallelic	Randomly_Biased
Smpdl3b	chr4:132288880-132313086	Monoallelic	Randomly_Biased
Grhl3	chr4:135097802-135129535	Monoallelic	Randomly_Biased
9030409G11Rik	chr4:141658304-141795375	Monoallelic	Randomly_Biased
Pik3cd	chr4:149023276-149075738	Biased	Randomly_Biased
Vwa1	chr4:155141080-155153471	Biased	Randomly_Biased
Pclo	chr5:14514917-14863459	Biased	Randomly_Biased
cuff_12484	chr5:28501535-28505291	Monoallelic	Randomly_Biased
Pdgfra	chr5:75548315-75594229	Biased	Randomly_Biased
Areg	chr5:91568576-91577458	Biased	Randomly_Biased
Dmp1	chr5:104624307-104643121	Biased	Randomly_Biased
Wscd2	chr5:113919466-114039679	Monoallelic	Randomly_Biased
P2rx7	chr5:123093919-123141441	Biased	Randomly_Biased
Arpc1b	chr5:145875124-145889055	Monoallelic	Randomly_Biased
D5Ertd605e	chr5:148230195-148234620	Monoallelic	Randomly_Biased
cuff_12999	chr5:150048098-150049695	Monoallelic	Randomly_Biased
Fry	chr5:150921276-151300328	Biased	Randomly_Biased
Cgref1	chr5:31235515-31247853	Monoallelic	Randomly_Biased
Ppargc1a	chr5:51845487-51945160	Biased	Randomly_Biased
Gabra2	chr5:71351114-71487364	Biased	Randomly_Biased
Tec	chr5:73146961-73259687	Biased	Randomly_Biased
Btc	chr5:91786286-91832020	Monoallelic	Randomly_Biased
Sgsm1;NM_001254731	chr5:113672239-113739806	Monoallelic	Randomly_Biased
Emid2	chr5:137217633-137359082	Monoallelic	Randomly_Biased
cuff_13584	chr5:149797990-149806784	Monoallelic	Randomly_Biased
Cav1;NM_001243064	chr6:17256334-17291328	Biased	Randomly_Biased
Chrm2	chr6:36337666-36478328	Monoallelic	Randomly_Biased
Ephb6	chr6:41555241-41570506	Monoallelic	Randomly_Biased
Gstk1	chr6:42195933-42200440	Monoallelic	Randomly_Biased
Sspo	chr6:48398227-48451249	Monoallelic	Randomly_Biased
2700086A05Rik	chr6:52151122-52163596	Monoallelic	Randomly_Biased
D6Ertd527e	chr6:87054739-87062997	Monoallelic	Randomly_Biased
9530026P05Rik	chr6:92890575-93061743	Monoallelic	Randomly_Biased
Chl1	chr6:103443788-103683029	Monoallelic	Randomly_Biased
Cntn6	chr6:104442903-104813399	Monoallelic	Randomly_Biased
Irak2	chr6:113588460-113645020	Monoallelic	Randomly_Biased
Slc6a1	chr6:114232628-114267519	Monoallelic	Randomly_Biased
Efcab4b	chr6:127511347-127624216	Biased	Randomly_Biased
Atf7ip	chr6:136467260-136559376	Monoallelic	Randomly_Biased
Prrt4	chr6:29119229-29129584	Biased	Randomly_Biased
Hoxa5	chr6:52151752-52154586	Biased	Randomly_Biased
Hoxa10	chr6:52181195-52190853	Monoallelic	Randomly_Biased
Scrn1	chr6:54455883-54516484	Monoallelic	Randomly_Biased
Fam13a	chr6:58883529-58974496	Monoallelic	Randomly_Biased
Sema4f	chr6:82861878-82889744	Monoallelic	Randomly_Biased
A130022J15Rik	chr6:97060056-97099011	Monoallelic	Randomly_Biased
Iqsec3	chr6:121322950-121423696	Monoallelic	Randomly_Biased
Lag3	chr6:124854376-124861723	Monoallelic	Randomly_Biased
Sox5;NM_001243163	chr6:143776944-144730511	Biased	Randomly_Biased
Zfp110	chr7:13420158-13435933	Monoallelic	Randomly_Biased
Gpr4	chr7:19797886-19810185	Monoallelic	Randomly_Biased
NR_045847;NR_045848	chr7:25937475-25941649	Monoallelic	Randomly_Biased
Fbxo17	chr7:29501808-29523366	Monoallelic	Randomly_Biased
Nphs1	chr7:31245076-31273628	Monoallelic	Randomly_Biased
cuff_14905	chr7:80329909-80334711	Monoallelic	Randomly_Biased
Fam174b	chr7:80885192-80921805	Monoallelic	Randomly_Biased
Adamtsl3	chr7:89484203-89762958	Monoallelic	Randomly_Biased
Il4ra	chr7:132695770-132722988	Monoallelic	Randomly_Biased
Drd4	chr7:148477904-148481571	Monoallelic	Randomly_Biased
Kcnq1	chr7:150293158-150612947	Monoallelic	Randomly_Biased
Cox6b2	chr7:4703386-4704696	Monoallelic	Randomly_Biased
Dedd2	chr7:25987158-26004940	Biased	Randomly_Biased
1700049G17Rik	chr7:28690156-28714511	Monoallelic	Randomly_Biased
cuff_15498	chr7:48796649-48803761	Monoallelic	Randomly_Biased
Clec11a	chr7:51559135-51562329	Biased	Randomly_Biased
Ccdc155	chr7:52439045-52460262	Monoallelic	Randomly_Biased
2610034B18Rik	chr7:87069891-87080249	Monoallelic	Randomly_Biased
Cpeb1;NM_001252526;NM_001252525	chr7:88491911-88601567	Monoallelic	Randomly_Biased
Folh1	chr7:93861070-93924406	Monoallelic	Randomly_Biased
Snord15b	chr7:106628072-106628217	Monoallelic	Randomly_Biased
Mrpl48	chr7:107697630-107756510	Biased	Randomly_Biased
Nrip3	chr7:116901569-116925059	Monoallelic	Randomly_Biased
Lat	chr7:133507341-133513048	Monoallelic	Randomly_Biased
Spn	chr7:134276977-134281331	Monoallelic	Randomly_Biased
Ifitm3	chr7:148195488-148196643	Biased	Randomly_Biased
Kcnq1ot1	chr7:150389124-150483602	Monoallelic	Randomly_Biased
Tnfrsf26	chr7:150793589-150813750	Monoallelic	Randomly_Biased
Tnfrsf22	chr7:150822204-150835551	Monoallelic	Randomly_Biased
Lpar2	chr8:72346228-72355001	Biased	Randomly_Biased
Hapln4	chr8:72607427-72614843	Monoallelic	Randomly_Biased
1700067K01Rik	chr8:86525479-86528710	Monoallelic	Randomly_Biased
4930432K21Rik	chr8:86671902-86696496	Biased	Randomly_Biased
Mmp2	chr8:95351226-95377319	Monoallelic	Randomly_Biased
Slc6a2	chr8:95484945-95525566	Monoallelic	Randomly_Biased
Mt2	chr8:96696159-96697467	Biased	Randomly_Biased
Nlrc5	chr8:96958293-97051172	Monoallelic	Randomly_Biased
Cpne7	chr8:125641255-125659085	Biased	Randomly_Biased
Pcp2	chr8:3623370-3625545	Biased	Randomly_Biased
NR_045271	chr8:3671184-3672321	Monoallelic	Randomly_Biased
Rab11fip1	chr8:28249244-28285118	Monoallelic	Randomly_Biased
Cyp4v3	chr8:46391155-46418550	Monoallelic	Randomly_Biased
Palld	chr8:63989391-64381487	Monoallelic	Randomly_Biased
Cd97	chr8:86247149-86265210	Biased	Randomly_Biased
Mylk3	chr8:87848290-87910155	Monoallelic	Randomly_Biased
Ctrl	chr8:108455788-108458671	Monoallelic	Randomly_Biased
Opcml	chr9:27598853-28733116	Monoallelic	Randomly_Biased
cuff_17086	chr9:44284384-44290411	Biased	Randomly_Biased
Scn2b	chr9:44925958-44938153	Monoallelic	Randomly_Biased
Dscaml1	chr9:45238375-45561796	Monoallelic	Randomly_Biased
cuff_17108	chr9:47970110-48060011	Monoallelic	Randomly_Biased
Slc35f2	chr9:53619341-53665968	Monoallelic	Randomly_Biased
Cd109	chr9:78463352-78564067	Monoallelic	Randomly_Biased
Irak1bp1	chr9:82723412-82741295	Monoallelic	Randomly_Biased
Rbp1	chr9:98323379-98346969	Biased	Randomly_Biased
Mir135a-1	chr9:106050679-106063366	Monoallelic	Randomly_Biased
6430571L13Rik	chr9:107242928-107252014	Monoallelic	Randomly_Biased
NR_040383;NR_040384	chr9:114277441-114286356	Biased	Randomly_Biased
Xylb	chr9:119266498-119302915	Monoallelic	Randomly_Biased
cuff_17484	chr9:122812029-122823258	Monoallelic	Randomly_Biased
Robo3	chr9:37223629-37240785	Monoallelic	Randomly_Biased
cuff_17637	chr9:43546970-43551717	Monoallelic	Randomly_Biased
Abcg4	chr9:44081272-44096416	Monoallelic	Randomly_Biased
cuff_17652	chr9:44284384-44287862	Biased	Randomly_Biased
Gm10684	chr9:44915258-44943689	Monoallelic	Randomly_Biased
Gm684	chr9:51078362-51087396	Biased	Randomly_Biased
Tpm1	chr9:66870399-66897154	Monoallelic	Randomly_Biased
Trpc1	chr9:95605512-95650777	Biased	Randomly_Biased
Glyctk	chr9:106055190-106060469	Monoallelic	Randomly_Biased
Klhdc8b	chr9:108349969-108363912	Biased	Randomly_Biased
Gripap1	chrX:7367102-7397689	Monoallelic	Randomly_Biased
Otud5;Pim2	chrX:7418473-7460558	Monoallelic	Randomly_Biased
Slc35a2	chrX:7461369-7471618	Monoallelic	Randomly_Biased
Ddx3x	chrX:12858147-12871109	Monoallelic	Randomly_Biased
Usp11;Cdk16	chrX:20265529-20297665	Monoallelic	Randomly_Biased
Utp14a	chrX:45610031-45635631	Monoallelic	Randomly_Biased
Piga	chrX:160857602-160871847	Monoallelic	Randomly_Biased
Gemin8	chrX:162608400-162628444	Monoallelic	Randomly_Biased
Suv39h1	chrX:7638248-7651886	Monoallelic	Randomly_Biased
Ftsj1	chrX:7813585-7830376	Monoallelic	Randomly_Biased
Med14	chrX:12252496-12339099	Monoallelic	Randomly_Biased
Upf3b	chrX:34631733-34650434	Monoallelic	Randomly_Biased
NR_045916	chrX:45618452-45638603	Monoallelic	Randomly_Biased
Hcfc1	chrX:71188130-71213118	Monoallelic	Randomly_Biased
Snx12	chrX:98293124-98417902	Monoallelic	Randomly_Biased
B230206F22Rik	chrX:100756248-100819093	Monoallelic	Randomly_Biased
5530601H04Rik	chrX:102233977-102265717	Monoallelic	Randomly_Biased
Hmgn5	chrX:106199875-106208719	Monoallelic	Randomly_Biased
Eckersley-Maslin et al., PMID: 24576421
GeneID	GeneName
ENSMUSG00000001555	Fkbp10
ENSMUSG00000002732	Fkbp7
ENSMUSG00000003849	Nqo1
ENSMUSG00000006931	1110036O03Rik
ENSMUSG00000008999	Bmp7
ENSMUSG00000016256	Ctsz
ENSMUSG00000018340	Anxa6
ENSMUSG00000019577	Pdk4
ENSMUSG00000020415	Pttg1
ENSMUSG00000021373	Cap2
ENSMUSG00000021464	Ror2
ENSMUSG00000021747	4930452B06Rik
ENSMUSG00000021792	5730469M10Rik
ENSMUSG00000022440	C1qtnf6
ENSMUSG00000022947	Cbr3
ENSMUSG00000023885	Thbs2
ENSMUSG00000023913	Pla2g7
ENSMUSG00000024076	Vit
ENSMUSG00000024691	Fam111a
ENSMUSG00000024769	Cdc42bpg
ENSMUSG00000024776	Stambpl1
ENSMUSG00000025534	Gusb
ENSMUSG00000026042	Col5a2
ENSMUSG00000026475	Rgs16
ENSMUSG00000026664	Phyh
ENSMUSG00000027316	Gfra4
ENSMUSG00000027435	Cd93
ENSMUSG00000028005	Gucy1b3
ENSMUSG00000028494	Plin2
ENSMUSG00000029122	Evc
ENSMUSG00000029468	P2rx7
ENSMUSG00000029821	Dfna5
ENSMUSG00000030559	Rab38
ENSMUSG00000030847	Bag3
ENSMUSG00000031451	Gas6
ENSMUSG00000031825	Crispld2
ENSMUSG00000031851	2310079N02Rik
ENSMUSG00000034777	Vax2
ENSMUSG00000035799	Twist1
ENSMUSG00000036218	Pdzrn4
ENSMUSG00000036975	Tmem177
ENSMUSG00000038059	2010002N04Rik
ENSMUSG00000039095	En2
ENSMUSG00000039519	Cyp7b1
ENSMUSG00000039533	Mmd2
ENSMUSG00000040327	Cul9
ENSMUSG00000040373	Cacng5
ENSMUSG00000041540	Sox5
ENSMUSG00000041921	Metapl1
ENSMUSG00000042082	Arsb
ENSMUSG00000042216	Sgsm1
ENSMUSG00000042312	S100a13
ENSMUSG00000042684	Npl
ENSMUSG00000044303	Cdkn2a
ENSMUSG00000045107	1810063B07Rik
ENSMUSG00000045498	Pcdhb3
ENSMUSG00000048347	Pcdhb18
ENSMUSG00000049409	Prokr1
ENSMUSG00000051242	Pcdhb9
ENSMUSG00000055430	Nap1l5
ENSMUSG00000055980	Irs1
ENSMUSG00000058672	Tubb2a
ENSMUSG00000059325	Hopx
ENSMUSG00000060591	Ifitm2
ENSMUSG00000060675	Pla2g16
ENSMUSG00000060923	Acyp2
ENSMUSG00000062591	Tubb4
ENSMUSG00000072949	Acot1
ENSMUSG00000073418	C4b
ENSMUSG00000073609	D2hgdh
ENSMUSG00000073755	5730409E04Rik
ENSMUSG00000073858	AC122912.1
ENSMUSG00000073968	Trim68
ENSMUSG00000074811	Hps6
ENSMUSG00000008540	Mgst1
ENSMUSG00000021814	Anxa7
ENSMUSG00000028268	Gbp3
ENSMUSG00000030077	Chl1
ENSMUSG00000034245	Hdac11
ENSMUSG00000046768	Rhoj
ENSMUSG00000046949	Nqo2
ENSMUSG00000050248	Evc2
ENSMUSG00000057789	Bak1
ENSMUSG00000065979	Cpped1
ENSMUSG00000072591	AC122789.1
ENSMUSG00000085906	AC020971.2
ENSMUSG00000000384	Tbrg4
ENSMUSG00000000693	Loxl3
ENSMUSG00000000753	Serpinf1
ENSMUSG00000000934	Top1mt
ENSMUSG00000001497	Pax9
ENSMUSG00000001504	Irx2
ENSMUSG00000001665	Gstt3
ENSMUSG00000002897	Il17ra
ENSMUSG00000003355	Fkbp11
ENSMUSG00000004043	Stat5a
ENSMUSG00000004044	Ptrf
ENSMUSG00000004267	Eno2
ENSMUSG00000004849	Ap1s1
ENSMUSG00000005054	Cstb
ENSMUSG00000005087	Cd44
ENSMUSG00000005501	Usp40
ENSMUSG00000006050	Sra1
ENSMUSG00000006782	Cnp
ENSMUSG00000007097	Atp1a2
ENSMUSG00000007440	Pcdha11
ENSMUSG00000009585	Apobec3
ENSMUSG00000015027	Galns
ENSMUSG00000015222	Mtap2
ENSMUSG00000015224	Cyp2j9
ENSMUSG00000015533	Itga2
ENSMUSG00000015766	Eps8
ENSMUSG00000017176	Nt5c3l
ENSMUSG00000017697	Ada
ENSMUSG00000018567	Gabarap
ENSMUSG00000019188	H13
ENSMUSG00000019769	Syne1
ENSMUSG00000019823	Mical1
ENSMUSG00000019842	Traf3ip2
ENSMUSG00000019906	Lin7a
ENSMUSG00000020034	Tcp11l2
ENSMUSG00000020037	Rfx4
ENSMUSG00000020248	Nfyb
ENSMUSG00000020287	Mpg
ENSMUSG00000020473	Aebp1
ENSMUSG00000020620	Abca8b
ENSMUSG00000020814	Mxra7
ENSMUSG00000020903	Stx8
ENSMUSG00000021287	Xrcc3
ENSMUSG00000021579	Lrrc14b
ENSMUSG00000021719	Rgs7bp
ENSMUSG00000021728	Emb
ENSMUSG00000021822	Plau
ENSMUSG00000021991	Cacna2d3
ENSMUSG00000022074	Tnfrsf10b
ENSMUSG00000022150	Dab2
ENSMUSG00000022421	Nptxr
ENSMUSG00000022436	Sh3bp1
ENSMUSG00000022438	Parvb
ENSMUSG00000022454	Nell2
ENSMUSG00000022505	Emp2
ENSMUSG00000022665	Ccdc80
ENSMUSG00000022969	Il10rb
ENSMUSG00000023079	Gtf2ird1
ENSMUSG00000023284	Zfp605
ENSMUSG00000024172	St6gal2
ENSMUSG00000024197	Plin3
ENSMUSG00000024228	Nudt12
ENSMUSG00000024337	Psmb9
ENSMUSG00000024548	Setbp1
ENSMUSG00000024592	C330018D20Rik
ENSMUSG00000024600	Slc27a6
ENSMUSG00000024666	Tmem138
ENSMUSG00000024778	Fas
ENSMUSG00000025175	Fn3k
ENSMUSG00000025188	Hps1
ENSMUSG00000025203	Scd2
ENSMUSG00000025348	Itga7
ENSMUSG00000025350	Rdh5
ENSMUSG00000025413	Ttc4
ENSMUSG00000025466	1810014F10Rik
ENSMUSG00000025505	Tmem80
ENSMUSG00000025507	Lrdd
ENSMUSG00000025510	Cd151
ENSMUSG00000025572	Tmc6
ENSMUSG00000025579	Gaa
ENSMUSG00000025736	Jmjd8
ENSMUSG00000025815	Dhtkd1
ENSMUSG00000025889	Snca
ENSMUSG00000025921	Rdh10
ENSMUSG00000025933	Tmem14a
ENSMUSG00000025971	9430016H08Rik
ENSMUSG00000026031	Cflar
ENSMUSG00000026109	Tmeff2
ENSMUSG00000026204	Ptprn
ENSMUSG00000026504	Sdccag8
ENSMUSG00000026778	Prkcq
ENSMUSG00000026939	Tmem141
ENSMUSG00000026946	Nmi
ENSMUSG00000027009	Itga4
ENSMUSG00000027199	Gatm
ENSMUSG00000027408	Cpxm1
ENSMUSG00000027560	Dok5
ENSMUSG00000027570	Col9a3
ENSMUSG00000027661	Slc2a10
ENSMUSG00000027714	Exosc9
ENSMUSG00000027868	Tbx15
ENSMUSG00000027894	Slc6a17
ENSMUSG00000027895	Kcnc4
ENSMUSG00000027953	Rag1ap1
ENSMUSG00000028179	Cth
ENSMUSG00000028214	Gem
ENSMUSG00000028329	Xpa
ENSMUSG00000028369	Svep1
ENSMUSG00000028378	Ptgr1
ENSMUSG00000028389	Zfp37
ENSMUSG00000028655	Mfsd2a
ENSMUSG00000028804	Csmd2
ENSMUSG00000028822	Tmem50a
ENSMUSG00000028970	Abcb1b
ENSMUSG00000029012	Orc5l
ENSMUSG00000029153	Ociad2
ENSMUSG00000029161	Cgref1
ENSMUSG00000029201	Ugdh
ENSMUSG00000029464	Gpn3
ENSMUSG00000029675	Eln
ENSMUSG00000029851	Fam115c
ENSMUSG00000030000	Add2
ENSMUSG00000030088	Aldh1l1
ENSMUSG00000030170	Wnt5b
ENSMUSG00000030291	Med21
ENSMUSG00000030513	Pcsk6
ENSMUSG00000030621	Me3
ENSMUSG00000030638	Sh3gl3
ENSMUSG00000030774	Pak1
ENSMUSG00000031441	Atp11a
ENSMUSG00000031478	Nek3
ENSMUSG00000031502	Col4a1
ENSMUSG00000031570	Ppapdc1b
ENSMUSG00000031595	Pdgfrl
ENSMUSG00000031639	Tlr3
ENSMUSG00000031760	Mt3
ENSMUSG00000031773	Nlrc5
ENSMUSG00000031775	Pllp
ENSMUSG00000031924	Cyb5b
ENSMUSG00000032763	Ilvbl
ENSMUSG00000032812	Arap1
ENSMUSG00000033111	3830406C13Rik
ENSMUSG00000033377	Palmd
ENSMUSG00000033684	Qsox1
ENSMUSG00000033855	Ston1
ENSMUSG00000033880	Lgals3bp
ENSMUSG00000034040	Wbscr17
ENSMUSG00000034121	Mks1
ENSMUSG00000034173	Scand3
ENSMUSG00000034445	Cybasc3
ENSMUSG00000034488	Edil3
ENSMUSG00000034793	G6pc3
ENSMUSG00000034796	Cpne7
ENSMUSG00000034891	Sncb
ENSMUSG00000035226	Rims4
ENSMUSG00000035413	Tmem98
ENSMUSG00000035473	Galm
ENSMUSG00000035547	Capn5
ENSMUSG00000035551	Igfbpl1
ENSMUSG00000035561	Aldh1b1
ENSMUSG00000035686	Thrsp
ENSMUSG00000037455	1110021L09Rik
ENSMUSG00000037499	Nenf
ENSMUSG00000037509	Arhgef4
ENSMUSG00000037523	Mavs
ENSMUSG00000037624	Kcnk2
ENSMUSG00000037826	Ppm1k
ENSMUSG00000038286	Bphl
ENSMUSG00000038507	Parp12
ENSMUSG00000038729	Akap2
ENSMUSG00000039246	Lyplal1
ENSMUSG00000039405	Prss23
ENSMUSG00000039450	Dcxr
ENSMUSG00000039873	Neurl2
ENSMUSG00000040272	Accs
ENSMUSG00000040296	Ddx58
ENSMUSG00000040511	Pvr
ENSMUSG00000040690	Col16a1
ENSMUSG00000040913	Fbxw4
ENSMUSG00000041548	Hspb8
ENSMUSG00000041959	S100a10
ENSMUSG00000042097	Zfp239
ENSMUSG00000042109	Csdc2
ENSMUSG00000042133	Ppig
ENSMUSG00000042215	Bag2
ENSMUSG00000042632	Pla2g6
ENSMUSG00000042671	Rgs8
ENSMUSG00000042814	Mcts2
ENSMUSG00000043004	Gng2
ENSMUSG00000043140	Tmem186
ENSMUSG00000044349	Snhg11
ENSMUSG00000044528	Tram1l1
ENSMUSG00000044681	Cnpy1
ENSMUSG00000044708	Kcnj10
ENSMUSG00000044751	RP23-173F16.2
ENSMUSG00000045598	Zfp553
ENSMUSG00000045608	Dbx2
ENSMUSG00000045636	Mtus1
ENSMUSG00000045689	Pcdhb4
ENSMUSG00000045854	Lyrm2
ENSMUSG00000045876	Pcdhb8
ENSMUSG00000046598	Bdh1
ENSMUSG00000046858	AC107766.1
ENSMUSG00000047205	Dusp18
ENSMUSG00000047261	Gap43
ENSMUSG00000047307	Pcdhb13
ENSMUSG00000047905	RP23-265P8.1
ENSMUSG00000047910	Pcdhb16
ENSMUSG00000048330	Ric3
ENSMUSG00000048988	Elfn1
ENSMUSG00000049100	Pcdh10
ENSMUSG00000049583	Grm5
ENSMUSG00000049922	Slc35c1
ENSMUSG00000050777	Tmem37
ENSMUSG00000051483	Cbr1
ENSMUSG00000051486	Pcdhb11
ENSMUSG00000051599	Pcdhb2
ENSMUSG00000051811	Cox6b2
ENSMUSG00000052397	Ezr
ENSMUSG00000052688	5430435G22Rik
ENSMUSG00000053441	Adamts19
ENSMUSG00000053475	Tnfaip6
ENSMUSG00000053835	H2-T24
ENSMUSG00000054612	Mgmt
ENSMUSG00000054716	Zfp771
ENSMUSG00000054942	Fam73a
ENSMUSG00000056486	Chn1
ENSMUSG00000056938	Acbd4
ENSMUSG00000056941	Commd7
ENSMUSG00000056966	Gjc3
ENSMUSG00000058189	Hist1h2bm
ENSMUSG00000058258	Idi1
ENSMUSG00000059878	Zfp422
ENSMUSG00000060647	AC121569.2
ENSMUSG00000060803	Gstp1
ENSMUSG00000061232	H2-K1
ENSMUSG00000061461	AC134463.1
ENSMUSG00000062031	Athl1
ENSMUSG00000062822	4833420G17Rik
ENSMUSG00000062862	AC138791.1
ENSMUSG00000063229	Ldha
ENSMUSG00000063235	Ptpmt1
ENSMUSG00000064080	Fbln2
ENSMUSG00000067818	Myl9
ENSMUSG00000067928	Zfp760
ENSMUSG00000069170	Gpr98
ENSMUSG00000069763	Tmem100
ENSMUSG00000070003	Ssbp4
ENSMUSG00000070044	Fam149a
ENSMUSG00000070436	Serpinh1
ENSMUSG00000070526	Peg12
ENSMUSG00000071317	Bves
ENSMUSG00000071543	Gm10336
ENSMUSG00000071632	2510002D24Rik
ENSMUSG00000072566	Pvt1
ENSMUSG00000072946	Ptgr2
ENSMUSG00000073233	AC124134.1
ENSMUSG00000073859	Itpripl2
ENSMUSG00000074607	Tox2
ENSMUSG00000075276	RP23-263O6.4
ENSMUSG00000075444	AC123606.1
ENSMUSG00000075536	AC113595.2
ENSMUSG00000075703	Ept1
ENSMUSG00000078135	Eid1
ENSMUSG00000078349	AW011738
ENSMUSG00000078670	Fam174b
ENSMUSG00000078697	AC119848.1
ENSMUSG00000078931	Pdf
ENSMUSG00000079149	AC134581.1
ENSMUSG00000079490	Vmn2r-ps112
ENSMUSG00000079599	AC129184.1
ENSMUSG00000080717	B230307C23Rik
ENSMUSG00000081683	Fzd10
ENSMUSG00000083282	Ctsf
ENSMUSG00000085644	AC108401.1
ENSMUSG00000086061	RP23-308N2.7
ENSMUSG00000086101	AC158956.1
ENSMUSG00000086290	RP23-115D21.2
ENSMUSG00000086859	RP23-41E14.4
ENSMUSG00000086998	RP23-29H5.7
ENSMUSG00000087596	RP23-317F9.4
ENSMUSG00000087598	Zfp111
ENSMUSG00000087651	AC125276.1
ENSMUSG00000089856	AC122789.1
ENSMUSG00000089945	Palm2-Akap2
ENSMUSG00000089955	AC107766.1
ENSMUSG00000090053	Palm2
ENSMUSG00000090170	Tnfsf12
ENSMUSG00000090182	AL929021.1
ENSMUSG00000090258	Churc1
Xu et al. 2017, PMID: 28112738
ATACseq peaks were converted into gene names which were subsequently used in Fig. 2c. Gene names are indicated in the table alongside the ATACseq peak location.
chr	start	end	peak name	gene ID
18	12740838	12741923	NPC_all_nomodel_shift50_peak_100918	ENSMUSG00000024430
18	12740838	12741923	NPC_all_nomodel_shift50_peak_100918	ENSMUSG00000083332
18	22864567	22864866	NPC_all_nomodel_shift50_peak_101632	ENSMUSG00000041923
18	25590208	25591277	NPC_all_nomodel_shift50_peak_101895	ENSMUSG00000024268
18	34578823	34579210	NPC_all_nomodel_shift50_peak_102429	ENSMUSG00000035984
18	34578823	34579210	NPC_all_nomodel_shift50_peak_102429	ENSMUSG00000049357
18	36801422	36802106	NPC_all_nomodel_shift50_peak_102705	ENSMUSG00000065145
18	36930009	36930555	NPC_all_nomodel_shift50_peak_102708	ENSMUSG00000103442
18	36967478	36967993	NPC_all_nomodel_shift50_peak_102716	ENSMUSG00000102312
18	36967478	36967993	NPC_all_nomodel_shift50_peak_102716	ENSMUSG00000103092
18	36967478	36967993	NPC_all_nomodel_shift50_peak_102716	ENSMUSG00000103384
18	36967478	36967993	NPC_all_nomodel_shift50_peak_102716	ENSMUSG00000103442
18	36967478	36967993	NPC_all_nomodel_shift50_peak_102716	ENSMUSG00000103458
18	36967478	36967993	NPC_all_nomodel_shift50_peak_102716	ENSMUSG00000103707
18	36967478	36967993	NPC_all_nomodel_shift50_peak_102716	ENSMUSG00000104148
18	36967478	36967993	NPC_all_nomodel_shift50_peak_102716	ENSMUSG00000104252
18	36997690	36998508	NPC_all_nomodel_shift50_peak_102724	ENSMUSG00000102312
18	36997690	36998508	NPC_all_nomodel_shift50_peak_102724	ENSMUSG00000102836
18	36997690	36998508	NPC_all_nomodel_shift50_peak_102724	ENSMUSG00000103092
18	36997690	36998508	NPC_all_nomodel_shift50_peak_102724	ENSMUSG00000103125
18	36997690	36998508	NPC_all_nomodel_shift50_peak_102724	ENSMUSG00000103442
18	36997690	36998508	NPC_all_nomodel_shift50_peak_102724	ENSMUSG00000103458
18	36997690	36998508	NPC_all_nomodel_shift50_peak_102724	ENSMUSG00000103707
18	36997690	36998508	NPC_all_nomodel_shift50_peak_102724	ENSMUSG00000103770
18	36997690	36998508	NPC_all_nomodel_shift50_peak_102724	ENSMUSG00000103800
18	36997690	36998508	NPC_all_nomodel_shift50_peak_102724	ENSMUSG00000104148
18	36997690	36998508	NPC_all_nomodel_shift50_peak_102724	ENSMUSG00000104252
18	36997690	36998508	NPC_all_nomodel_shift50_peak_102724	ENSMUSG00000104318
18	37005047	37005897	NPC_all_nomodel_shift50_peak_102725	ENSMUSG00000007440
18	37005047	37005897	NPC_all_nomodel_shift50_peak_102725	ENSMUSG00000102312
18	37005047	37005897	NPC_all_nomodel_shift50_peak_102725	ENSMUSG00000102836
18	37005047	37005897	NPC_all_nomodel_shift50_peak_102725	ENSMUSG00000103092
18	37005047	37005897	NPC_all_nomodel_shift50_peak_102725	ENSMUSG00000103125
18	37005047	37005897	NPC_all_nomodel_shift50_peak_102725	ENSMUSG00000103442
18	37005047	37005897	NPC_all_nomodel_shift50_peak_102725	ENSMUSG00000103458
18	37005047	37005897	NPC_all_nomodel_shift50_peak_102725	ENSMUSG00000103707
18	37005047	37005897	NPC_all_nomodel_shift50_peak_102725	ENSMUSG00000103770
18	37005047	37005897	NPC_all_nomodel_shift50_peak_102725	ENSMUSG00000103800
18	37005047	37005897	NPC_all_nomodel_shift50_peak_102725	ENSMUSG00000104148
18	37005047	37005897	NPC_all_nomodel_shift50_peak_102725	ENSMUSG00000104252
18	37005047	37005897	NPC_all_nomodel_shift50_peak_102725	ENSMUSG00000104318
18	37761267	37762011	NPC_all_nomodel_shift50_peak_102789	ENSMUSG00000097330
18	37761267	37762011	NPC_all_nomodel_shift50_peak_102789	ENSMUSG00000102222
18	37761267	37762011	NPC_all_nomodel_shift50_peak_102789	ENSMUSG00000102440
18	37761267	37762011	NPC_all_nomodel_shift50_peak_102789	ENSMUSG00000102742
18	37761267	37762011	NPC_all_nomodel_shift50_peak_102789	ENSMUSG00000102748
18	37761267	37762011	NPC_all_nomodel_shift50_peak_102789	ENSMUSG00000102836
18	37761267	37762011	NPC_all_nomodel_shift50_peak_102789	ENSMUSG00000103037
18	37761267	37762011	NPC_all_nomodel_shift50_peak_102789	ENSMUSG00000103081
18	37761267	37762011	NPC_all_nomodel_shift50_peak_102789	ENSMUSG00000103088
18	37761267	37762011	NPC_all_nomodel_shift50_peak_102789	ENSMUSG00000103125
18	37761267	37762011	NPC_all_nomodel_shift50_peak_102789	ENSMUSG00000103144
18	37761267	37762011	NPC_all_nomodel_shift50_peak_102789	ENSMUSG00000103332
18	37761267	37762011	NPC_all_nomodel_shift50_peak_102789	ENSMUSG00000103458
18	37761267	37762011	NPC_all_nomodel_shift50_peak_102789	ENSMUSG00000103472
18	37761267	37762011	NPC_all_nomodel_shift50_peak_102789	ENSMUSG00000103567
18	37761267	37762011	NPC_all_nomodel_shift50_peak_102789	ENSMUSG00000103585
18	37761267	37762011	NPC_all_nomodel_shift50_peak_102789	ENSMUSG00000103677
18	37761267	37762011	NPC_all_nomodel_shift50_peak_102789	ENSMUSG00000103749
18	37761267	37762011	NPC_all_nomodel_shift50_peak_102789	ENSMUSG00000103793
18	37761267	37762011	NPC_all_nomodel_shift50_peak_102789	ENSMUSG00000103897
18	37761267	37762011	NPC_all_nomodel_shift50_peak_102789	ENSMUSG00000104063
18	37761267	37762011	NPC_all_nomodel_shift50_peak_102789	ENSMUSG00000104346
18	37761267	37762011	NPC_all_nomodel_shift50_peak_102789	ENSMUSG00000109483
18	38185101	38185666	NPC_all_nomodel_shift50_peak_102853	ENSMUSG00000051375
18	41950648	41951490	NPC_all_nomodel_shift50_peak_103161	ENSMUSG00000056671
18	43207374	43207984	NPC_all_nomodel_shift50_peak_103287	ENSMUSG00000039954
18	43597163	43597335	NPC_all_nomodel_shift50_peak_103334	ENSMUSG00000024502
18	44491387	44491910	NPC_all_nomodel_shift50_peak_103390	ENSMUSG00000071856
18	46588364	46588945	NPC_all_nomodel_shift50_peak_103550	ENSMUSG00000033184
18	58555481	58556179	NPC_all_nomodel_shift50_peak_104381	ENSMUSG00000024600
18	60584553	60584756	NPC_all_nomodel_shift50_peak_104497	ENSMUSG00000049173
19	3519484	3520159	NPC_all_nomodel_shift50_peak_107645	ENSMUSG00000024908
19	12573054	12574391	NPC_all_nomodel_shift50_peak_108631	ENSMUSG00000024691
19	15996886	15997501	NPC_all_nomodel_shift50_peak_108814	ENSMUSG00000097557
19	31383761	31384447	NPC_all_nomodel_shift50_peak_110089	ENSMUSG00000052920
19	31577132	31577429	NPC_all_nomodel_shift50_peak_110104	ENSMUSG00000052920
19	31751130	31751745	NPC_all_nomodel_shift50_peak_110120	ENSMUSG00000052920
19	38728996	38729621	NPC_all_nomodel_shift50_peak_110769	ENSMUSG00000024998
19	44293370	44294329	NPC_all_nomodel_shift50_peak_111276	ENSMUSG00000025203
19	45917913	45918373	NPC_all_nomodel_shift50_peak_111477	ENSMUSG00000039901
19	55253401	55254886	NPC_all_nomodel_shift50_peak_112282	ENSMUSG00000024981
19	56534982	56535344	NPC_all_nomodel_shift50_peak_112430	ENSMUSG00000025077
2	11535315	11535964	NPC_all_nomodel_shift50_peak_113666	ENSMUSG00000026773
2	11535315	11535964	NPC_all_nomodel_shift50_peak_113666	ENSMUSG00000102376
2	19198918	19199523	NPC_all_nomodel_shift50_peak_114324	ENSMUSG00000037683
2	32750855	32751736	NPC_all_nomodel_shift50_peak_115873	ENSMUSG00000059013
2	35461958	35462633	NPC_all_nomodel_shift50_peak_116209	ENSMUSG00000035778
2	60283671	60284548	NPC_all_nomodel_shift50_peak_118054	ENSMUSG00000060703
2	60940369	60940986	NPC_all_nomodel_shift50_peak_118128	ENSMUSG00000026970
2	67576664	67576988	NPC_all_nomodel_shift50_peak_118714	ENSMUSG00000034780
2	71243395	71243622	NPC_all_nomodel_shift50_peak_119071	ENSMUSG00000027012
2	74691439	74692163	NPC_all_nomodel_shift50_peak_119373	ENSMUSG00000050368
2	74691439	74692163	NPC_all_nomodel_shift50_peak_119373	ENSMUSG00000099521
2	75137637	75138212	NPC_all_nomodel_shift50_peak_119412	ENSMUSG00000087333
2	75137637	75138212	NPC_all_nomodel_shift50_peak_119412	ENSMUSG00000100303
2	75981532	75982118	NPC_all_nomodel_shift50_peak_119489	ENSMUSG00000075271
2	90916984	90918294	NPC_all_nomodel_shift50_peak_120425	ENSMUSG00000063235
2	90916984	90918294	NPC_all_nomodel_shift50_peak_120425	ENSMUSG00000091037
2	92988375	92988802	NPC_all_nomodel_shift50_peak_120686	ENSMUSG00000075028
2	93447388	93448190	NPC_all_nomodel_shift50_peak_120766	ENSMUSG00000027215
2	96503628	96504498	NPC_all_nomodel_shift50_peak_121020	ENSMUSG00000050587
2	97232944	97233318	NPC_all_nomodel_shift50_peak_121050	ENSMUSG00000050587
2	102449639	102450002	NPC_all_nomodel_shift50_peak_121370	ENSMUSG00000075012
2	104001163	104001373	NPC_all_nomodel_shift50_peak_121577	ENSMUSG00000046085
2	108231990	108232255	NPC_all_nomodel_shift50_peak_121968	ENSMUSG00000086758
2	116002373	116002805	NPC_all_nomodel_shift50_peak_122656	ENSMUSG00000027210
2	116075491	116076331	NPC_all_nomodel_shift50_peak_122679	ENSMUSG00000086308
2	116075491	116076331	NPC_all_nomodel_shift50_peak_122679	ENSMUSG00000103562
2	118372870	118374263	NPC_all_nomodel_shift50_peak_122918	ENSMUSG00000040133
2	122637527	122638050	NPC_all_nomodel_shift50_peak_123300	ENSMUSG00000033213
2	125866071	125866656	NPC_all_nomodel_shift50_peak_123518	ENSMUSG00000027207
2	128863617	128864373	NPC_all_nomodel_shift50_peak_123754	ENSMUSG00000027386
2	132107620	132108214	NPC_all_nomodel_shift50_peak_124074	ENSMUSG00000027340
2	142231012	142231540	NPC_all_nomodel_shift50_peak_125101	ENSMUSG00000068205
2	146214705	146215050	NPC_all_nomodel_shift50_peak_125584	ENSMUSG00000037143
2	147186227	147186487	NPC_all_nomodel_shift50_peak_125691	ENSMUSG00000027434
2	147186227	147186487	NPC_all_nomodel_shift50_peak_125691	ENSMUSG00000053545
2	147186227	147186487	NPC_all_nomodel_shift50_peak_125691	ENSMUSG00000086509
2	150484811	150485682	NPC_all_nomodel_shift50_peak_125982	ENSMUSG00000074731
2	152278336	152278999	NPC_all_nomodel_shift50_peak_126185	ENSMUSG00000074698
2	152707322	152708048	NPC_all_nomodel_shift50_peak_126251	ENSMUSG00000019188
2	152962187	152962824	NPC_all_nomodel_shift50_peak_126299	ENSMUSG00000074673
2	169667746	169668257	NPC_all_nomodel_shift50_peak_128307	ENSMUSG00000047907
2	169667746	169668257	NPC_all_nomodel_shift50_peak_128307	ENSMUSG00000096972
2	170496934	170497666	NPC_all_nomodel_shift50_peak_128433	ENSMUSG00000038567
2	170496934	170497666	NPC_all_nomodel_shift50_peak_128433	ENSMUSG00000052033
3	7612556	7613489	NPC_all_nomodel_shift50_peak_129875	ENSMUSG00000040329
3	7612556	7613489	NPC_all_nomodel_shift50_peak_129875	ENSMUSG00000097804
3	8993465	8993945	NPC_all_nomodel_shift50_peak_130004	ENSMUSG00000027506
3	20145635	20145991	NPC_all_nomodel_shift50_peak_130740	ENSMUSG00000019528
3	20366886	20367409	NPC_all_nomodel_shift50_peak_130751	ENSMUSG00000054988
3	28611450	28611985	NPC_all_nomodel_shift50_peak_131446	ENSMUSG00000027692
3	30647577	30648050	NPC_all_nomodel_shift50_peak_131628	ENSMUSG00000027702
3	30647577	30648050	NPC_all_nomodel_shift50_peak_131628	ENSMUSG00000027703
3	34642469	34642929	NPC_all_nomodel_shift50_peak_131988	ENSMUSG00000104901
3	34642469	34642929	NPC_all_nomodel_shift50_peak_131988	ENSMUSG00000105265
3	46447222	46448407	NPC_all_nomodel_shift50_peak_132766	ENSMUSG00000090919
3	52758669	52758858	NPC_all_nomodel_shift50_peak_133233	ENSMUSG00000102785
3	55520567	55520801	NPC_all_nomodel_shift50_peak_133530	ENSMUSG00000027797
3	55520567	55520801	NPC_all_nomodel_shift50_peak_133530	ENSMUSG00000106651
3	75956053	75957516	NPC_all_nomodel_shift50_peak_135214	ENSMUSG00000034109
3	75956053	75957516	NPC_all_nomodel_shift50_peak_135214	ENSMUSG00000104448
3	79842595	79843051	NPC_all_nomodel_shift50_peak_135472	ENSMUSG00000027956
3	82876146	82876749	NPC_all_nomodel_shift50_peak_135710	ENSMUSG00000033882
3	82876146	82876749	NPC_all_nomodel_shift50_peak_135710	ENSMUSG00000086273
3	83273682	83274270	NPC_all_nomodel_shift50_peak_135769	ENSMUSG00000102692
3	85024787	85025689	NPC_all_nomodel_shift50_peak_135967	ENSMUSG00000102805
3	86986521	86987066	NPC_all_nomodel_shift50_peak_136131	ENSMUSG00000041750
3	89058864	89059085	NPC_all_nomodel_shift50_peak_136394	ENSMUSG00000028053
3	89279371	89280003	NPC_all_nomodel_shift50_peak_136429	ENSMUSG00000027954
3	95687526	95688234	NPC_all_nomodel_shift50_peak_137047	ENSMUSG00000015850
3	104780909	104781667	NPC_all_nomodel_shift50_peak_138047	ENSMUSG00000002228
3	104780909	104781667	NPC_all_nomodel_shift50_peak_138047	ENSMUSG00000055865
3	119144812	119145152	NPC_all_nomodel_shift50_peak_139615	ENSMUSG00000033308
3	123690105	123690364	NPC_all_nomodel_shift50_peak_140163	ENSMUSG00000027977
3	127779995	127780706	NPC_all_nomodel_shift50_peak_140636	ENSMUSG00000028028
1	138843355	138843910	NPC_all_nomodel_shift50_peak_14142	ENSMUSG00000019230
3	139442005	139442509	NPC_all_nomodel_shift50_peak_141933	ENSMUSG00000047940
3	141603024	141603451	NPC_all_nomodel_shift50_peak_142131	ENSMUSG00000059921
4	3690940	3691893	NPC_all_nomodel_shift50_peak_144427	ENSMUSG00000042228
4	3789599	3790208	NPC_all_nomodel_shift50_peak_144447	ENSMUSG00000042228
4	12140109	12140387	NPC_all_nomodel_shift50_peak_145241	ENSMUSG00000046667
4	20007905	20008876	NPC_all_nomodel_shift50_peak_145729	ENSMUSG00000073988
4	25197103	25197762	NPC_all_nomodel_shift50_peak_146142	ENSMUSG00000085885
4	46535617	46536391	NPC_all_nomodel_shift50_peak_147554	ENSMUSG00000028337
4	46535617	46536391	NPC_all_nomodel_shift50_peak_147554	ENSMUSG00000039853
4	46535617	46536391	NPC_all_nomodel_shift50_peak_147554	ENSMUSG00000085990
4	53217539	53218438	NPC_all_nomodel_shift50_peak_148048	ENSMUSG00000087192
4	57782023	57782420	NPC_all_nomodel_shift50_peak_148451	ENSMUSG00000038729
4	57782023	57782420	NPC_all_nomodel_shift50_peak_148451	ENSMUSG00000089945
4	59335829	59336675	NPC_all_nomodel_shift50_peak_148570	ENSMUSG00000038578
4	62207905	62209074	NPC_all_nomodel_shift50_peak_148679	ENSMUSG00000028389
4	73790603	73791397	NPC_all_nomodel_shift50_peak_149612	ENSMUSG00000043003
4	73790603	73791397	NPC_all_nomodel_shift50_peak_149612	ENSMUSG00000085034
4	86422471	86422887	NPC_all_nomodel_shift50_peak_150444	ENSMUSG00000066113
4	86669117	86670324	NPC_all_nomodel_shift50_peak_150465	ENSMUSG00000028494
4	95557123	95557842	NPC_all_nomodel_shift50_peak_151077	ENSMUSG00000028573
4	98473596	98473841	NPC_all_nomodel_shift50_peak_151369	ENSMUSG00000061859
4	99572725	99573708	NPC_all_nomodel_shift50_peak_151473	ENSMUSG00000087332
4	105100592	105100948	NPC_all_nomodel_shift50_peak_151983	ENSMUSG00000028518
4	108664445	108664697	NPC_all_nomodel_shift50_peak_152342	ENSMUSG00000034557
4	118446156	118447205	NPC_all_nomodel_shift50_peak_153184	ENSMUSG00000006389
4	126609608	126610119	NPC_all_nomodel_shift50_peak_154007	ENSMUSG00000073755
4	130389436	130389817	NPC_all_nomodel_shift50_peak_154420	ENSMUSG00000074088
4	134356938	134357302	NPC_all_nomodel_shift50_peak_154859	ENSMUSG00000028838
4	137930854	137931653	NPC_all_nomodel_shift50_peak_155292	ENSMUSG00000057530
4	149698082	149698978	NPC_all_nomodel_shift50_peak_156800	ENSMUSG00000039936
4	150047719	150049194	NPC_all_nomodel_shift50_peak_156866	ENSMUSG00000086665
5	8820647	8820947	NPC_all_nomodel_shift50_peak_158147	ENSMUSG00000028970
5	13360797	13361057	NPC_all_nomodel_shift50_peak_158410	ENSMUSG00000028883
1	153740168	153740486	NPC_all_nomodel_shift50_peak_15928	ENSMUSG00000026475
1	153746060	153746492	NPC_all_nomodel_shift50_peak_15930	ENSMUSG00000026475
1	153746060	153746492	NPC_all_nomodel_shift50_peak_15930	ENSMUSG00000099568
5	24540468	24541095	NPC_all_nomodel_shift50_peak_159396	ENSMUSG00000038204
5	27261690	27262356	NPC_all_nomodel_shift50_peak_159668	ENSMUSG00000061576
5	30369407	30369796	NPC_all_nomodel_shift50_peak_159905	ENSMUSG00000062372
5	30606362	30606840	NPC_all_nomodel_shift50_peak_159931	ENSMUSG00000049265
5	30927834	30928414	NPC_all_nomodel_shift50_peak_159978	ENSMUSG00000029162
5	34636307	34637328	NPC_all_nomodel_shift50_peak_160291	ENSMUSG00000001082
5	35361735	35362357	NPC_all_nomodel_shift50_peak_160363	ENSMUSG00000106762
5	43807856	43808573	NPC_all_nomodel_shift50_peak_161186	ENSMUSG00000039753
5	43807856	43808573	NPC_all_nomodel_shift50_peak_161186	ENSMUSG00000104701
1	156204481	156205346	NPC_all_nomodel_shift50_peak_16204	ENSMUSG00000015484
5	64647275	64647803	NPC_all_nomodel_shift50_peak_162553	ENSMUSG00000093029
5	77468575	77468831	NPC_all_nomodel_shift50_peak_163649	ENSMUSG00000106906
5	77468575	77468831	NPC_all_nomodel_shift50_peak_163649	ENSMUSG00000107232
5	81556003	81556557	NPC_all_nomodel_shift50_peak_163857	ENSMUSG00000037605
5	92348805	92349065	NPC_all_nomodel_shift50_peak_164633	ENSMUSG00000034842
5	92348805	92349065	NPC_all_nomodel_shift50_peak_164633	ENSMUSG00000034855
5	92682481	92683817	NPC_all_nomodel_shift50_peak_164686	ENSMUSG00000029381
1	158860074	158860627	NPC_all_nomodel_shift50_peak_16515	ENSMUSG00000073530
5	103587317	103587524	NPC_all_nomodel_shift50_peak_165577	ENSMUSG00000034573
5	104434845	104435216	NPC_all_nomodel_shift50_peak_165706	ENSMUSG00000029304
5	104434845	104435216	NPC_all_nomodel_shift50_peak_165706	ENSMUSG00000105954
1	159660895	159661698	NPC_all_nomodel_shift50_peak_16593	ENSMUSG00000015829
1	159660895	159661698	NPC_all_nomodel_shift50_peak_16593	ENSMUSG00000073528
5	107687925	107688791	NPC_all_nomodel_shift50_peak_166039	ENSMUSG00000097035
5	107687925	107688791	NPC_all_nomodel_shift50_peak_166039	ENSMUSG00000105421
5	107814446	107815016	NPC_all_nomodel_shift50_peak_166052	ENSMUSG00000011831
5	109996044	109997336	NPC_all_nomodel_shift50_peak_166185	ENSMUSG00000066613
5	109996044	109997336	NPC_all_nomodel_shift50_peak_166185	ENSMUSG00000097863
5	110362899	110363879	NPC_all_nomodel_shift50_peak_166225	ENSMUSG00000043323
5	110788755	110789151	NPC_all_nomodel_shift50_peak_166268	ENSMUSG00000029512
5	112228391	112229299	NPC_all_nomodel_shift50_peak_166452	ENSMUSG00000097767
5	112228391	112229299	NPC_all_nomodel_shift50_peak_166452	ENSMUSG00000099010
5	113002815	113003332	NPC_all_nomodel_shift50_peak_166560	ENSMUSG00000042249
5	115398245	115398938	NPC_all_nomodel_shift50_peak_166859	ENSMUSG00000087292
5	116443076	116444013	NPC_all_nomodel_shift50_peak_166974	ENSMUSG00000063919
5	116443076	116444013	NPC_all_nomodel_shift50_peak_166974	ENSMUSG00000086219
5	122209560	122210239	NPC_all_nomodel_shift50_peak_167570	ENSMUSG00000064267
5	128953305	128953836	NPC_all_nomodel_shift50_peak_168214	ENSMUSG00000029420
5	129864389	129864800	NPC_all_nomodel_shift50_peak_168314	ENSMUSG00000025537
5	129864389	129864800	NPC_all_nomodel_shift50_peak_168314	ENSMUSG00000025538
5	132200585	132201034	NPC_all_nomodel_shift50_peak_168546	ENSMUSG00000029673
5	132200585	132201034	NPC_all_nomodel_shift50_peak_168546	ENSMUSG00000105495
5	137338315	137338546	NPC_all_nomodel_shift50_peak_169103	ENSMUSG00000105802
5	139156404	139157280	NPC_all_nomodel_shift50_peak_169287	ENSMUSG00000025857
5	140663823	140664202	NPC_all_nomodel_shift50_peak_169520	ENSMUSG00000036555
6	5495934	5496861	NPC_all_nomodel_shift50_peak_170989	ENSMUSG00000019577
6	5725521	5726442	NPC_all_nomodel_shift50_peak_171005	ENSMUSG00000029757
6	8669327	8669828	NPC_all_nomodel_shift50_peak_171258	ENSMUSG00000062995
6	9026827	9027491	NPC_all_nomodel_shift50_peak_171300	ENSMUSG00000046178
6	17307516	17307740	NPC_all_nomodel_shift50_peak_171861	ENSMUSG00000007655
6	17307516	17307740	NPC_all_nomodel_shift50_peak_171861	ENSMUSG00000085264
1	165432984	165433191	NPC_all_nomodel_shift50_peak_17190	ENSMUSG00000026571
6	21985713	21986055	NPC_all_nomodel_shift50_peak_172225	ENSMUSG00000062980
6	21985713	21986055	NPC_all_nomodel_shift50_peak_172225	ENSMUSG00000097364
6	23132401	23133256	NPC_all_nomodel_shift50_peak_172341	ENSMUSG00000029695
6	25689413	25690265	NPC_all_nomodel_shift50_peak_172538	ENSMUSG00000039904
6	33792636	33793154	NPC_all_nomodel_shift50_peak_173213	ENSMUSG00000029763
6	48601462	48602700	NPC_all_nomodel_shift50_peak_174284	ENSMUSG00000007216
6	48601462	48602700	NPC_all_nomodel_shift50_peak_174284	ENSMUSG00000107588
6	48601462	48602700	NPC_all_nomodel_shift50_peak_174284	ENSMUSG00000107789
6	50261269	50262234	NPC_all_nomodel_shift50_peak_174409	ENSMUSG00000029821
6	54326884	54328054	NPC_all_nomodel_shift50_peak_174896	ENSMUSG00000045725
6	54326884	54328054	NPC_all_nomodel_shift50_peak_174896	ENSMUSG00000073067
6	77537419	77537747	NPC_all_nomodel_shift50_peak_176656	ENSMUSG00000063063
6	88242516	88243110	NPC_all_nomodel_shift50_peak_177629	ENSMUSG00000048206
6	96116630	96117274	NPC_all_nomodel_shift50_peak_178502	ENSMUSG00000059187
6	97148256	97149359	NPC_all_nomodel_shift50_peak_178561	ENSMUSG00000035245
6	97148256	97149359	NPC_all_nomodel_shift50_peak_178561	ENSMUSG00000107502
6	114282443	114283280	NPC_all_nomodel_shift50_peak_180149	ENSMUSG00000030310
6	115838177	115838634	NPC_all_nomodel_shift50_peak_180365	ENSMUSG00000030321
6	115838177	115838634	NPC_all_nomodel_shift50_peak_180365	ENSMUSG00000107429
6	116460680	116461320	NPC_all_nomodel_shift50_peak_180445	ENSMUSG00000025701
6	116628461	116629410	NPC_all_nomodel_shift50_peak_180457	ENSMUSG00000059878
6	116628461	116629410	NPC_all_nomodel_shift50_peak_180457	ENSMUSG00000107428
6	116632211	116632440	NPC_all_nomodel_shift50_peak_180458	ENSMUSG00000042129
6	116632211	116632440	NPC_all_nomodel_shift50_peak_180458	ENSMUSG00000107428
6	116980150	116981068	NPC_all_nomodel_shift50_peak_180486	ENSMUSG00000107415
6	118455000	118455800	NPC_all_nomodel_shift50_peak_180609	ENSMUSG00000030145
6	119449140	119449346	NPC_all_nomodel_shift50_peak_180724	ENSMUSG00000030170
6	127466416	127467568	NPC_all_nomodel_shift50_peak_181566	ENSMUSG00000037997
6	129048978	129049488	NPC_all_nomodel_shift50_peak_181800	ENSMUSG00000030154
6	129048978	129049488	NPC_all_nomodel_shift50_peak_181800	ENSMUSG00000107811
6	131292988	131293735	NPC_all_nomodel_shift50_peak_181981	ENSMUSG00000030188
6	131292988	131293735	NPC_all_nomodel_shift50_peak_181981	ENSMUSG00000107658
6	135197923	135198674	NPC_all_nomodel_shift50_peak_182345	ENSMUSG00000030207
6	135197923	135198674	NPC_all_nomodel_shift50_peak_182345	ENSMUSG00000042770
6	136518557	136519257	NPC_all_nomodel_shift50_peak_182469	ENSMUSG00000030213
6	136518557	136519257	NPC_all_nomodel_shift50_peak_182469	ENSMUSG00000107702
6	144169832	144170191	NPC_all_nomodel_shift50_peak_183511	ENSMUSG00000041540
6	144208906	144209817	NPC_all_nomodel_shift50_peak_183514	ENSMUSG00000041540
6	146795571	146796508	NPC_all_nomodel_shift50_peak_183859	ENSMUSG00000040187
7	4532055	4532713	NPC_all_nomodel_shift50_peak_184355	ENSMUSG00000055809
7	24174899	24175543	NPC_all_nomodel_shift50_peak_185190	ENSMUSG00000068962
7	24610960	24611716	NPC_all_nomodel_shift50_peak_185264	ENSMUSG00000074277
7	27310166	27310894	NPC_all_nomodel_shift50_peak_185483	ENSMUSG00000040488
7	27310166	27310894	NPC_all_nomodel_shift50_peak_185483	ENSMUSG00000108715
7	27542586	27542951	NPC_all_nomodel_shift50_peak_185524	ENSMUSG00000003363
7	27860106	27861300	NPC_all_nomodel_shift50_peak_185569	ENSMUSG00000020420
7	27928846	27929696	NPC_all_nomodel_shift50_peak_185570	ENSMUSG00000070709
7	27928846	27929696	NPC_all_nomodel_shift50_peak_185570	ENSMUSG00000097455
7	28675828	28676098	NPC_all_nomodel_shift50_peak_185666	ENSMUSG00000108905
7	28732507	28733142	NPC_all_nomodel_shift50_peak_185673	ENSMUSG00000030598
7	29124970	29125341	NPC_all_nomodel_shift50_peak_185737	ENSMUSG00000030592
7	30599789	30600378	NPC_all_nomodel_shift50_peak_185929	ENSMUSG00000006310
7	31208027	31208990	NPC_all_nomodel_shift50_peak_186004	ENSMUSG00000104113
7	41560505	41561185	NPC_all_nomodel_shift50_peak_186710	ENSMUSG00000090744
7	45628453	45629288	NPC_all_nomodel_shift50_peak_187036	ENSMUSG00000044562
7	45643286	45644019	NPC_all_nomodel_shift50_peak_187041	ENSMUSG00000042918
7	60122912	60123543	NPC_all_nomodel_shift50_peak_188001	ENSMUSG00000102252
7	63755623	63755901	NPC_all_nomodel_shift50_peak_188204	ENSMUSG00000033510
7	71705096	71706062	NPC_all_nomodel_shift50_peak_188987	ENSMUSG00000109388
7	74432923	74433191	NPC_all_nomodel_shift50_peak_189233	ENSMUSG00000025790
7	75329665	75330109	NPC_all_nomodel_shift50_peak_189303	ENSMUSG00000097247
7	87584050	87584712	NPC_all_nomodel_shift50_peak_190287	ENSMUSG00000049583
7	89632624	89633259	NPC_all_nomodel_shift50_peak_190449	ENSMUSG00000030621
7	89632624	89633259	NPC_all_nomodel_shift50_peak_190449	ENSMUSG00000092071
7	97842752	97843467	NPC_all_nomodel_shift50_peak_191096	ENSMUSG00000030774
7	100582721	100583143	NPC_all_nomodel_shift50_peak_191456	ENSMUSG00000030706
7	101347702	101348517	NPC_all_nomodel_shift50_peak_191559	ENSMUSG00000032812
7	113811327	113812179	NPC_all_nomodel_shift50_peak_192579	ENSMUSG00000038156
7	117393337	117394112	NPC_all_nomodel_shift50_peak_192908	ENSMUSG00000030657
7	125491012	125491991	NPC_all_nomodel_shift50_peak_193686	ENSMUSG00000030750
7	128523261	128524509	NPC_all_nomodel_shift50_peak_194036	ENSMUSG00000030847
7	135578856	135579301	NPC_all_nomodel_shift50_peak_194766	ENSMUSG00000041836
7	136894037	136894932	NPC_all_nomodel_shift50_peak_194908	ENSMUSG00000054612
8	15920911	15921507	NPC_all_nomodel_shift50_peak_196995	ENSMUSG00000060924
8	16033230	16033586	NPC_all_nomodel_shift50_peak_197003	ENSMUSG00000060924
8	23669476	23669903	NPC_all_nomodel_shift50_peak_197639	ENSMUSG00000037492
8	28853010	28853752	NPC_all_nomodel_shift50_peak_198114	ENSMUSG00000063626
8	28880572	28881360	NPC_all_nomodel_shift50_peak_198118	ENSMUSG00000063626
8	35376307	35376826	NPC_all_nomodel_shift50_peak_198580	ENSMUSG00000046794
8	36732522	36733149	NPC_all_nomodel_shift50_peak_198741	ENSMUSG00000031523
8	36993061	36994043	NPC_all_nomodel_shift50_peak_198762	ENSMUSG00000074384
8	45358076	45359043	NPC_all_nomodel_shift50_peak_199250	ENSMUSG00000070044
8	45410134	45410854	NPC_all_nomodel_shift50_peak_199256	ENSMUSG00000031639
8	48400516	48401221	NPC_all_nomodel_shift50_peak_199562	ENSMUSG00000031561
8	53638318	53639499	NPC_all_nomodel_shift50_peak_199811	ENSMUSG00000039396
8	58912147	58913591	NPC_all_nomodel_shift50_peak_200216	ENSMUSG00000049946
8	58912147	58913591	NPC_all_nomodel_shift50_peak_200216	ENSMUSG00000096914
8	61759017	61760403	NPC_all_nomodel_shift50_peak_200441	ENSMUSG00000058056
8	67494496	67495277	NPC_all_nomodel_shift50_peak_200835	ENSMUSG00000051147
8	68880263	68882002	NPC_all_nomodel_shift50_peak_200994	ENSMUSG00000015568
8	69887334	69888202	NPC_all_nomodel_shift50_peak_201089	ENSMUSG00000044006
8	69887334	69888202	NPC_all_nomodel_shift50_peak_201089	ENSMUSG00000048967
8	71521615	71522009	NPC_all_nomodel_shift50_peak_201343	ENSMUSG00000108900
8	72907882	72908265	NPC_all_nomodel_shift50_peak_201498	ENSMUSG00000004383
8	92827256	92827688	NPC_all_nomodel_shift50_peak_203220	ENSMUSG00000031740
8	93907746	93908394	NPC_all_nomodel_shift50_peak_203291	ENSMUSG00000031748
8	94152366	94152986	NPC_all_nomodel_shift50_peak_203315	ENSMUSG00000031760
8	110079442	110080226	NPC_all_nomodel_shift50_peak_204525	ENSMUSG00000044676
8	115269554	115269885	NPC_all_nomodel_shift50_peak_205026	ENSMUSG00000004637
8	121197285	121197574	NPC_all_nomodel_shift50_peak_205757	ENSMUSG00000092329
8	121203545	121204519	NPC_all_nomodel_shift50_peak_205758	ENSMUSG00000092329
8	121241587	121242424	NPC_all_nomodel_shift50_peak_205765	ENSMUSG00000092329
8	126584035	126585094	NPC_all_nomodel_shift50_peak_206467	ENSMUSG00000097060
9	7176431	7177460	NPC_all_nomodel_shift50_peak_207021	ENSMUSG00000047193
9	14859839	14860648	NPC_all_nomodel_shift50_peak_207656	ENSMUSG00000031932
9	20384754	20385654	NPC_all_nomodel_shift50_peak_207966	ENSMUSG00000045519
9	26805995	26806885	NPC_all_nomodel_shift50_peak_208540	ENSMUSG00000036395
9	29458277	29458483	NPC_all_nomodel_shift50_peak_208752	ENSMUSG00000059974
9	44084598	44085367	NPC_all_nomodel_shift50_peak_209956	ENSMUSG00000032010
9	44084598	44085367	NPC_all_nomodel_shift50_peak_209956	ENSMUSG00000053128
9	48354155	48354467	NPC_all_nomodel_shift50_peak_210362	ENSMUSG00000032028
9	51076317	51077567	NPC_all_nomodel_shift50_peak_210621	ENSMUSG00000060594
9	51103084	51104374	NPC_all_nomodel_shift50_peak_210625	ENSMUSG00000065492
9	51103084	51104374	NPC_all_nomodel_shift50_peak_210625	ENSMUSG00000065587
9	58247100	58247590	NPC_all_nomodel_shift50_peak_211226	ENSMUSG00000036986
9	60076485	60076953	NPC_all_nomodel_shift50_peak_211364	ENSMUSG00000032289
9	78615376	78616201	NPC_all_nomodel_shift50_peak_213029	ENSMUSG00000046186
9	78700776	78700981	NPC_all_nomodel_shift50_peak_213042	ENSMUSG00000046186
9	79617415	79617775	NPC_all_nomodel_shift50_peak_213101	ENSMUSG00000032332
9	83447822	83448202	NPC_all_nomodel_shift50_peak_213423	ENSMUSG00000099718
9	83447822	83448202	NPC_all_nomodel_shift50_peak_213423	ENSMUSG00000103044
9	87143973	87144760	NPC_all_nomodel_shift50_peak_213764	ENSMUSG00000042761
9	103180913	103181369	NPC_all_nomodel_shift50_peak_215323	ENSMUSG00000032549
9	104337394	104338088	NPC_all_nomodel_shift50_peak_215466	ENSMUSG00000032561
9	105272186	105272563	NPC_all_nomodel_shift50_peak_215508	ENSMUSG00000035032
9	106464716	106466185	NPC_all_nomodel_shift50_peak_215646	ENSMUSG00000023495
9	106464716	106466185	NPC_all_nomodel_shift50_peak_215646	ENSMUSG00000091735
9	107685324	107685629	NPC_all_nomodel_shift50_peak_215784	ENSMUSG00000034684
9	107917837	107918235	NPC_all_nomodel_shift50_peak_215808	ENSMUSG00000032584
9	108078643	108079640	NPC_all_nomodel_shift50_peak_215840	ENSMUSG00000032591
9	108078643	108079640	NPC_all_nomodel_shift50_peak_215840	ENSMUSG00000041528
9	108452332	108453141	NPC_all_nomodel_shift50_peak_215890	ENSMUSG00000032609
9	111438902	111439710	NPC_all_nomodel_shift50_peak_216176	ENSMUSG00000032500
9	114056911	114057839	NPC_all_nomodel_shift50_peak_216396	ENSMUSG00000086596
9	121839345	121839836	NPC_all_nomodel_shift50_peak_217211	ENSMUSG00000079235
10	20528871	20529226	NPC_all_nomodel_shift50_peak_22737	ENSMUSG00000019990
10	20547953	20548558	NPC_all_nomodel_shift50_peak_22738	ENSMUSG00000019990
10	20724887	20725291	NPC_all_nomodel_shift50_peak_22751	ENSMUSG00000019990
10	23796467	23797374	NPC_all_nomodel_shift50_peak_22957	ENSMUSG00000037455
10	39586975	39587779	NPC_all_nomodel_shift50_peak_24128	ENSMUSG00000086915
10	39898768	39899476	NPC_all_nomodel_shift50_peak_24182	ENSMUSG00000096687
10	39898768	39899476	NPC_all_nomodel_shift50_peak_24182	ENSMUSG00000097890
10	40682997	40683989	NPC_all_nomodel_shift50_peak_24246	ENSMUSG00000045555
10	42017935	42018725	NPC_all_nomodel_shift50_peak_24368	ENSMUSG00000071324
10	56114862	56115819	NPC_all_nomodel_shift50_peak_25272	ENSMUSG00000038122
10	56114862	56115819	NPC_all_nomodel_shift50_peak_25272	ENSMUSG00000047669
10	59539233	59539996	NPC_all_nomodel_shift50_peak_25600	ENSMUSG00000009647
10	60346613	60347382	NPC_all_nomodel_shift50_peak_25740	ENSMUSG00000012819
10	60346613	60347382	NPC_all_nomodel_shift50_peak_25740	ENSMUSG00000020101
10	62275299	62275504	NPC_all_nomodel_shift50_peak_25964	ENSMUSG00000037012
10	67126281	67127566	NPC_all_nomodel_shift50_peak_26264	ENSMUSG00000037876
10	68136120	68137135	NPC_all_nomodel_shift50_peak_26408	ENSMUSG00000019947
10	74023173	74023423	NPC_all_nomodel_shift50_peak_26888	ENSMUSG00000052613
10	75892937	75893669	NPC_all_nomodel_shift50_peak_27108	ENSMUSG00000009092
10	79754928	79755407	NPC_all_nomodel_shift50_peak_27496	ENSMUSG00000020327
10	80014978	80015224	NPC_all_nomodel_shift50_peak_27557	ENSMUSG00000035722
10	80190431	80191216	NPC_all_nomodel_shift50_peak_27602	ENSMUSG00000003070
10	80298928	80299186	NPC_all_nomodel_shift50_peak_27622	ENSMUSG00000020135
10	80413121	80413540	NPC_all_nomodel_shift50_peak_27651	ENSMUSG00000020167
10	80806986	80807689	NPC_all_nomodel_shift50_peak_27724	ENSMUSG00000020216
10	80806986	80807689	NPC_all_nomodel_shift50_peak_27724	ENSMUSG00000035262
10	81027339	81027709	NPC_all_nomodel_shift50_peak_27775	ENSMUSG00000046822
10	81027339	81027709	NPC_all_nomodel_shift50_peak_27775	ENSMUSG00000087114
10	81268066	81268487	NPC_all_nomodel_shift50_peak_27828	ENSMUSG00000004931
10	82811865	82812335	NPC_all_nomodel_shift50_peak_27948	ENSMUSG00000056821
10	86947181	86947886	NPC_all_nomodel_shift50_peak_28435	ENSMUSG00000035459
10	88983542	88983764	NPC_all_nomodel_shift50_peak_28621	ENSMUSG00000035189
10	112423378	112423781	NPC_all_nomodel_shift50_peak_30903	ENSMUSG00000035681
10	114442119	114442296	NPC_all_nomodel_shift50_peak_31044	ENSMUSG00000050663
1	34434227	34434452	NPC_all_nomodel_shift50_peak_3145	ENSMUSG00000102336
1	34801347	34802321	NPC_all_nomodel_shift50_peak_3208	ENSMUSG00000037509
11	4219260	4219799	NPC_all_nomodel_shift50_peak_33070	ENSMUSG00000020424
11	17051477	17052544	NPC_all_nomodel_shift50_peak_34043	ENSMUSG00000020120
11	17051477	17052544	NPC_all_nomodel_shift50_peak_34043	ENSMUSG00000044629
11	28365055	28365926	NPC_all_nomodel_shift50_peak_34831	ENSMUSG00000084905
11	30648991	30649620	NPC_all_nomodel_shift50_peak_34998	ENSMUSG00000060923
11	36072968	36073433	NPC_all_nomodel_shift50_peak_35608	ENSMUSG00000049336
11	42181939	42182582	NPC_all_nomodel_shift50_peak_35922	ENSMUSG00000010803
11	50669388	50669998	NPC_all_nomodel_shift50_peak_36601	ENSMUSG00000036545
11	50744922	50745345	NPC_all_nomodel_shift50_peak_36608	ENSMUSG00000036545
11	52919135	52920206	NPC_all_nomodel_shift50_peak_36820	ENSMUSG00000036264
11	53463546	53464104	NPC_all_nomodel_shift50_peak_36870	ENSMUSG00000018387
11	53463546	53464104	NPC_all_nomodel_shift50_peak_36870	ENSMUSG00000085707
11	53763538	53764181	NPC_all_nomodel_shift50_peak_36901	ENSMUSG00000099153
11	53859064	53859551	NPC_all_nomodel_shift50_peak_36910	ENSMUSG00000081769
11	54336138	54336620	NPC_all_nomodel_shift50_peak_36958	ENSMUSG00000020333
11	57210890	57211259	NPC_all_nomodel_shift50_peak_37188	ENSMUSG00000020524
[truncated: 154 more rows]

## Sheet: Supplementary Table 6
Giorgetti et al. 2016, PMID: 27437574
Gene name
Gpkow
Wdr45
Praf2
Tcfe3
Gripap1
Otud5
Pim2
Slc35a2
Timm17b
2900002K06Rik
Usp9x
Ddx3x
Kdm6a
Uba1
Usp11
Cdk16
Araf
Nkap
Mcts1
Stag2
Utp14a
Htatsf1
Gm364
Emd
Rpl10
Snora70
Taz
NM_001242616
NM_001242615
Gdi1
Fam50a
Plxna3
Ikbkg
Vbp1
Yipf6
Igbp1
Taf1
Ogt
2610029G23Rik
Cstf2
Cenpi
Gprasp1
Armcx5
Ngfrap1
Alg13
Huwe1
Hsd17b10
Smc1a
Kdm5c
Eif1ax
Rbbp7
Ctps2
Gemin8
Gpm6b
Trappc2
Pqbp1
NM_001252528
NM_001252529
Suv39h1
Wdr13
Rbm3
Ebp
Ftsj1
1810030O07Rik
Med14
Ndufb11
Upf3b
Cul4b
Mmgt1
NR_039576
Bcap31
Idh3g
Naa10
Hcfc1
Irak1
NR_039594
Mir718
Mecp2
Flna
Lage3
NR_045779
Ubl4
Fam3a
G6pdx
Eif2s3x
Snx12
Ercc6l
Rps4x
Xist
Hmgn5
Morf4l2
Psmd10
Tspyl2
Mbtps2
Yy2
Syap1
Zrsr2
Siah1b
Ofd1
Rab9
Hccs
Borensztein et al., 2017, PMID: 28134930
Gene name
1810030O07Rik
Abcd1
Alg13
Amot
Araf
Atp6ap2
Cited
Ctps2
Cul4b
Ddx3x
Dkc1
Ebp
Eif1ax
Eif2s3x
Fam50a
Ftsj1
Fundc1
Gdi1
Gemin8
Hccs
Hcfc1
Hprt
Huwe1
Idh3g
Igbp1
Ikbkg
Kdm5c
Kdm6a
Lamp2
Mbtps2
Med14
Mmgt1
Mpp1
Msl3
Naa10
Ndufb11
Nkap
Ofd1
Ogt
Pbdc1
Pdha1
Pqbp1
Praf2
Prdx4
Prps1
Rab9
Rbm3
Renbp
Sat1
Smc1a
Sms
Suv39h1
Syap1
Tbc1d25
Tfe3
Timm17b
Trap1a
Tsr2
Txlng
Uba1a
Usp9x
Utp14a
Uxt
Vbp1
Wdr13
Wdr45
Xiap
Xist
Yipf6
Zrsr2
Berletch et al. 2015, PMID: 25785854
Gene name
Eif2s3x
Kdm6a
5530601H04Rik
Pbdc1
Kdm5c
Ddx3x
Xist
Ftx
Firre
Utp14a
Cybb
Slc16a2
Plp1
Gprasp1
Gdi1
Syp
Gpm6b
Tmem47
Vsig4
Cfp
5430427O19Rik
5730416F02Rik
Bgn
Rnf128
Car5b
AU022751
Bmp15
Lamp2
AU015836
Kif4
Rlim
Sh3bgrl
Fam199x
Tmem164
Alg13
Tmem29
Pdha1
Flna
For further details we refer to original publications.

## Sheet: Supplementary Table 7
Female 9sCa NPCs
Gene_ID	129S1_allele_ratio	External_gene_name	Published	RNA_WT_AF	ATAC_WT_AF
ENSMUSG00000000134	0.370851886300414	Tfe3	Yes	0.445	0.476
ENSMUSG00000000223	0.418007593474769	Drp2	No	0.447	0.25
ENSMUSG00000000355	0.355994891620077	Mcts1	Yes	0.398	0
ENSMUSG00000000787	0.366958701096251	Ddx3x	Yes	0.389	0.561
ENSMUSG00000000838	0.178935919904046	Fmr1	No	0.306	0.549
ENSMUSG00000001127	0.415053487489288	Araf	Yes	0.484	0.527
ENSMUSG00000001128	0.112747322671734	Cfp	Yes	0.122	0.296
ENSMUSG00000001134	0.273878274491841	Uxt	Yes	0.086	0.41
ENSMUSG00000001924	0.421905060274754	Uba1	Yes	0.661	0.504
ENSMUSG00000002006	0.164593989848164	Pdzd4	No	0.211	0.397
ENSMUSG00000002010	0.446196105875578	Idh3g	Yes	0.534	0.535
ENSMUSG00000002014	0.473196979010261	Ssr4	No	0.438	0.488
ENSMUSG00000002015	0.397982229289097	Bcap31	Yes	0.417	0.596
ENSMUSG00000008035	0.340990832252005	Mid1ip1	No	0.431	0.485
ENSMUSG00000008682	0.259149950916471	Rpl10	Yes	0.067	0.008
ENSMUSG00000009406	0.165581453633993	Elk1	No	0.191	0.292
ENSMUSG00000016409	0.4161080279408	Nkap	Yes	0.509	0.497
ENSMUSG00000016534	0.330044492499388	Lamp2	Yes	0.412	0.481
ENSMUSG00000025040	0.202814490071367	Fundc1	Yes	0.265	0.399
ENSMUSG00000025257	0.42369314868103	Ribc1	No	0.472	0.59
ENSMUSG00000025260	0.318183545536693	Hsd17b10	Yes	0.436	0.45
ENSMUSG00000025261	0.393954232039308	Huwe1	Yes	0.539	0.548
ENSMUSG00000025332	0.427330839352894	Kdm5c	Yes	0.425	0.51
ENSMUSG00000025531	0.193490005575162	Chm	No	0.259	0.5
ENSMUSG00000031007	0.389582308860596	Atp6ap2	Yes	0.512	0.54
ENSMUSG00000031010	0.419822567776751	Usp9x	Yes	0.548	0.566
ENSMUSG00000031059	0.413788221224829	Ndufb11	Yes	0.616	0.51
ENSMUSG00000031060	0.321057810241123	Rbm10	No	0.604	0.516
ENSMUSG00000031065	0.402361866517282	Cdk16	Yes	0.483	0.526
ENSMUSG00000031066	0.360658941426952	Usp11	Yes	0.36	0.5
ENSMUSG00000031107	0.144878064633728	Rbmx2	No	0.188	0.39
ENSMUSG00000031148	0.259680597791725	Gpkow	Yes	0.281	0.522
ENSMUSG00000031149	0.368799298292149	Praf2	Yes	0.715	0.566
ENSMUSG00000031153	0.397454561638188	Gripap1	Yes	0.452	0.488
ENSMUSG00000031154	0.459547859301099	Otud5	Yes	0.438	0.516
ENSMUSG00000031155	0.383504810213909	Pim2	Yes	0.472	0.468
ENSMUSG00000031156	0.462451376655173	Slc35a2	Yes	0.464	0.581
ENSMUSG00000031157	0.430076410022082	Pqbp1	Yes	0.467	0.578
ENSMUSG00000031158	0.524344153582229	Timm17b	Yes	0.457	0.551
ENSMUSG00000031161	0.297748487449382	Hdac6	No	0.393	0.489
ENSMUSG00000031168	0.208486641263593	Ebp	Yes	0.338	0.292
ENSMUSG00000031169	0.16558746756984	Porcn	No	0.429	0.325
ENSMUSG00000031171	0.432645792196565	Ftsj1	Yes	0.528	0.546
ENSMUSG00000031221	0.402511280756694	Igbp1	Yes	0.49	0.473
ENSMUSG00000031226	0.551851790123467	Pbdc1	Yes	0.675	0.502
ENSMUSG00000031231	0.393547371229173	Cox7b	No	0.496	0.555
ENSMUSG00000031232	0.216763969429907	Magt1	No	0.388	0.565
ENSMUSG00000031256	0.384621457340772	Cstf2	Yes	0.571	0.559
ENSMUSG00000031262	0.39976236261297	Cenpi	Yes	0.444	0.333
ENSMUSG00000031314	0.435940394260519	Taf1	Yes	0.424	0.513
ENSMUSG00000031320	0.437171090586962	Rps4x	Yes	0.243	0.48
ENSMUSG00000031342	0.453007851973405	Gpm6b	Yes	0.877	0.501
ENSMUSG00000031352	0.490629578222433	Hccs	Yes	0.543	0.572
ENSMUSG00000031353	0.452196938359677	Rbbp7	Yes	0.339	0.551
ENSMUSG00000031357	0.483733620731472	Syap1	Yes	0.519	0.582
ENSMUSG00000031358	0.146160518108101	Msl3	Yes	0.203	0.238
ENSMUSG00000031360	0.418081350487483	Ctps2	Yes	0.464	0.502
ENSMUSG00000031367	0.355305263736997	Ap1s2	No	0.384	0.616
ENSMUSG00000031370	0.494249124053895	Zrsr2	Yes	0.601	0.606
ENSMUSG00000031378	0.328644171490277	Abcd1	Yes	0.25	0.535
ENSMUSG00000031381	0.505129043605749	Piga	No	0.429	0.574
ENSMUSG00000031385	0.258448091747087	Plxnb3	No	0.229	0.414
ENSMUSG00000031386	0.321589907531009	Hcfc1	Yes	0.349	0.5
ENSMUSG00000031388	0.324583478165232	Naa10	Yes	0.282	0.574
ENSMUSG00000031389	0.710618059184463	Arhgap4	No	0.533	0.579
ENSMUSG00000031393	0.319671755064454	Mecp2	Yes	0.402	0.589
ENSMUSG00000031422	0.370543531603958	Morf4l2	Yes	0.56	0.606
ENSMUSG00000031425	0.17780845125773	Plp1	Yes	0.377	0.389
ENSMUSG00000031433	0.427097249771152	Rbm41	No	0.392	0.333
ENSMUSG00000033792	0.153731966652018	Atp7a	No	0.209	0.492
ENSMUSG00000034160	0.447046350938014	Ogt	Yes	0.491	0.512
ENSMUSG00000034457	0.206307204566307	Eda2r	No	0.271	0.376
ENSMUSG00000035150	0.292157324975227	Eif2s3x	Yes	0.41	0.489
ENSMUSG00000036572	0.409435188387714	Upf3b	Yes	0.309	0.333
ENSMUSG00000037369	0.361178976477901	Kdm6a	Yes	0.49	0.378
ENSMUSG00000038344	0.496270097695716	Txlng	Yes	0.505	0.527
ENSMUSG00000039201	0.157136186746305	Tbc1d25	Yes	0.353	0.422
ENSMUSG00000039231	0.402125754158654	Suv39h1	Yes	0.446	0.497
ENSMUSG00000039278	0.226696298361041	Pcsk1n	No	0.427	0.348
ENSMUSG00000039382	0.375301068363881	Wdr45	Yes	0.507	0.541
ENSMUSG00000040363	0.385261401406078	Bcor	No	0.435	0.485
ENSMUSG00000040586	0.567224257004011	Ofd1	Yes	0.578	0.592
ENSMUSG00000040621	0.63830155983061	Gemin8	Yes	0.704	0.624
ENSMUSG00000040749	0.489637230838323	Siah1b	Yes	0.478	0.563
ENSMUSG00000041020	0.136689536097755	Map7d2	No	0.202	0.363
ENSMUSG00000041096	0.227419096043231	Tspyl2	Yes	0.28	0.542
ENSMUSG00000041115	0.138320293014824	Iqsec2	No	0.194	0.368
ENSMUSG00000041133	0.428710607282333	Smc1a	Yes	0.542	0.583
ENSMUSG00000041353	0.261111334253691	Tmem29	Yes	0.186	0.476
ENSMUSG00000043384	0.230428747206615	Gprasp1	Yes	0.528	0.368
ENSMUSG00000043518	0.464306251181144	Rai2	No	0.512	0.569
ENSMUSG00000044148	0.698001343800024	1810030O07Rik	Yes	0.485	0.581
ENSMUSG00000044150	0.339721623555978	A830080D01Rik	No	0.421	NA
ENSMUSG00000045427	0.240435710615982	Hnrnph2	No	0.598	0.468
ENSMUSG00000047238	0.26866814966927	Mageh1	No	0.71	0.65
ENSMUSG00000051220	0.421341744581924	Ercc6l	Yes	0.389	0.529
ENSMUSG00000051224	0.506592696035287	Tceanc	No	0.429	0.537
ENSMUSG00000056537	0.245421583667928	Rlim	Yes	0.319	0.51
ENSMUSG00000056679	0.173143141154846	Gpr173	No	0.266	0.467
ENSMUSG00000059708	0.431248563161892	Akap17b	No	0.565	1
ENSMUSG00000060681	0.268299931058952	Slc9a6	No	0.336	0.5
ENSMUSG00000061273	0.413008577844102	Mmgt1	Yes	0.475	0.48
ENSMUSG00000063785	0.336180957025811	Utp14a	Yes	0.299	0.569
ENSMUSG00000064127	0.43078672561901	Med14	Yes	0.539	0.506
ENSMUSG00000067194	0.321701300514486	Eif1ax	Yes	0.398	0.514
ENSMUSG00000067369	0.379478610848511	Trmt2b	No	0.417	0.442
ENSMUSG00000067873	0.28711878912027	Htatsf1	Yes	0.261	0.543
ENSMUSG00000072966	0.629556708879933	Gprasp2	No	1	0.404
ENSMUSG00000072969	0.348184584309004	Armcx5	Yes	0.392	0.514
ENSMUSG00000073012	0.855615295440212	Fnd3c2	No	0	0
ENSMUSG00000079316	0.539760545326467	Rab9	Yes	0.66	0.633
ENSMUSG00000079317	0.584242394257902	Trappc2	Yes	0.634	0.603
ENSMUSG00000079480	0.561800182943249	Pin4	No	0.203	0.56
ENSMUSG00000079509	0.33205290336729	Zfx	No	0.404	0
ENSMUSG00000081004	0.421737714381638	Gm9157	No	NA	NA
ENSMUSG00000081137	0.453689724528577	BC022960	No	NA	NA
ENSMUSG00000081187	0.277975599955768	3110067C02Rik	No	NA	NA
ENSMUSG00000081232	0.859700067880987	Gm14373	No	NA	NA
ENSMUSG00000082319	0.166070671530781	Gm8822	No	NA	NA
ENSMUSG00000082383	0.55715248571957	Gm9670	No	NA	NA
ENSMUSG00000085891	0.478007909238265	Gm14634	No	0.446	NA
ENSMUSG00000085982	0.158338815792364	9530051G07Rik	No	0.207	NA
ENSMUSG00000086370	0.346434239845927	Ftx	Yes	0.348	NA
ENSMUSG00000086877	0.12403340798038	A230072C01Rik	No	0.212	NA
ENSMUSG00000087174	0.357438407911117	5530601H04Rik	Yes	0.43	NA
ENSMUSG00000087368	0.302432567468503	BC065397	No	0.327	NA
ENSMUSG00000087424	0.347917004428279	5730405O15Rik	No	0.111	NA
ENSMUSG00000097571	0.444269137393509	Jpx	No	0.47	NA
ENSMUSG00000100104	0.861062020377237	Gm5644	No	NA	NA
ENSMUSG00000100714	0.589671009521819	2010308F09Rik	No	0.514	NA
ENSMUSG00000103697	0.387617351993024	Gm38020	No	NA	NA
Female CaBl NPCs
Gene_ID	C57BL_allele_ratio	External_gene_name	Published
ENSMUSG00000000134	0.613039132391216	Tfe3	Yes
ENSMUSG00000000787	0.693624231956147	Ddx3x	Yes
ENSMUSG00000001127	0.600374005076849	Araf	Yes
ENSMUSG00000001924	0.559737898200722	Uba1	Yes
ENSMUSG00000001962	0.529984927238845	Fam50a	Yes
ENSMUSG00000001964	0.532708848834582	Emd	Yes
ENSMUSG00000002010	0.559461012786839	Idh3g	Yes
ENSMUSG00000002014	0.609815477623174	Ssr4	No
ENSMUSG00000002015	0.644566381303012	Bcap31	Yes
ENSMUSG00000004221	0.463288784346584	Ikbkg	Yes
ENSMUSG00000008682	0.807987654226544	Rpl10	Yes
ENSMUSG00000009731	0.855077692241865	Kcnd1	No
ENSMUSG00000009995	0.543636686361894	Taz	Yes
ENSMUSG00000015289	0.580840969741512	Lage3	Yes
ENSMUSG00000015290	0.512547677672911	Ubl4a	No
ENSMUSG00000015291	0.500250036204188	Gdi1	Yes
ENSMUSG00000016409	0.549678314572425	Nkap	Yes
ENSMUSG00000019087	0.576988994745866	Atp6ap1	No
ENSMUSG00000019088	0.578319039215525	Dnase1l1	No
ENSMUSG00000019558	0.8210421706117	Slc6a8	No
ENSMUSG00000025257	0.678928250569903	Ribc1	No
ENSMUSG00000025260	0.652847316382571	Hsd17b10	Yes
ENSMUSG00000025261	0.6124340602654	Huwe1	Yes
ENSMUSG00000025332	0.591189964625894	Kdm5c	Yes
ENSMUSG00000025531	0.814147246884608	Chm	No
ENSMUSG00000031010	0.645140424827379	Usp9x	Yes
ENSMUSG00000031059	0.56466397134364	Ndufb11	Yes
ENSMUSG00000031060	0.362325086410539	Rbm10	No
ENSMUSG00000031065	0.556470061213259	Cdk16	Yes
ENSMUSG00000031066	0.60156148545263	Usp11	Yes
ENSMUSG00000031148	0.623153470973701	Gpkow	Yes
ENSMUSG00000031149	0.654536524590187	Praf2	Yes
ENSMUSG00000031153	0.570862483849296	Gripap1	Yes
ENSMUSG00000031154	0.630110609622709	Otud5	Yes
ENSMUSG00000031155	0.67193656293328	Pim2	Yes
ENSMUSG00000031156	0.566600687023048	Slc35a2	Yes
ENSMUSG00000031157	0.566069986598431	Pqbp1	Yes
ENSMUSG00000031158	0.702110398486057	Timm17b	Yes
ENSMUSG00000031161	0.699289868441659	Hdac6	No
ENSMUSG00000031166	0.586778165373428	Wdr13	Yes
ENSMUSG00000031167	0.612990101260765	Rbm3	Yes
ENSMUSG00000031168	0.676267685699764	Ebp	Yes
ENSMUSG00000031169	0.818530837348089	Porcn	No
ENSMUSG00000031171	0.647332206320563	Ftsj1	Yes
ENSMUSG00000031197	0.75422362523435	Vbp1	Yes
ENSMUSG00000031221	0.552750753938742	Igbp1	Yes
ENSMUSG00000031226	0.678752236221421	Pbdc1	Yes
ENSMUSG00000031231	0.69546089989906	Cox7b	No
ENSMUSG00000031232	0.837424921912824	Magt1	No
ENSMUSG00000031256	0.796583551290458	Cstf2	Yes
ENSMUSG00000031310	0.623499516398909	Zmym3	No
ENSMUSG00000031311	0.656296288595001	Nono	No
ENSMUSG00000031312	0.556095433138095	Itgb1bp2	No
ENSMUSG00000031314	0.506568150693912	Taf1	Yes
ENSMUSG00000031320	0.582208557290335	Rps4x	Yes
ENSMUSG00000031328	0.540138751230354	Flna	Yes
ENSMUSG00000031342	0.62027632811051	Gpm6b	Yes
ENSMUSG00000031352	0.642052307717701	Hccs	Yes
ENSMUSG00000031370	0.579206828893203	Zrsr2	Yes
ENSMUSG00000031378	0.746098892801437	Abcd1	Yes
ENSMUSG00000031381	0.746197468225195	Piga	No
ENSMUSG00000031385	0.841432369768224	Plxnb3	No
ENSMUSG00000031386	0.607571011134578	Hcfc1	Yes
ENSMUSG00000031387	0.515995615378253	Renbp	Yes
ENSMUSG00000031388	0.585845861768718	Naa10	Yes
ENSMUSG00000031393	0.541515640971134	Mecp2	Yes
ENSMUSG00000031398	0.518191878896006	Plxna3	Yes
ENSMUSG00000031400	0.542029639679542	G6pdx	Yes
ENSMUSG00000031433	0.696252030979609	Rbm41	No
ENSMUSG00000032806	0.288647442157973	Slc10a3	No
ENSMUSG00000034160	0.556268429245128	Ogt	Yes
ENSMUSG00000034457	0.640158705890628	Eda2r	No
ENSMUSG00000035150	0.427977258984323	Eif2s3x	Yes
ENSMUSG00000036572	0.633432054131179	Upf3b	Yes
ENSMUSG00000037369	0.646120963867653	Kdm6a	Yes
ENSMUSG00000038344	0.680545032800747	Txlng	Yes
ENSMUSG00000039201	0.65772093433793	Tbc1d25	Yes
ENSMUSG00000039231	0.558467018120097	Suv39h1	Yes
ENSMUSG00000039382	0.584917032581902	Wdr45	Yes
ENSMUSG00000040586	0.364796857802478	Ofd1	Yes
ENSMUSG00000040621	0.389333943972913	Gemin8	Yes
ENSMUSG00000040749	0.631309223615368	Siah1b	Yes
ENSMUSG00000041133	0.59821409375736	Smc1a	Yes
ENSMUSG00000042903	0.770740015802578	Foxo4	No
ENSMUSG00000043384	0.563635098539362	Gprasp1	Yes
ENSMUSG00000044148	0.817077188924572	1810030O07Rik	Yes
ENSMUSG00000046032	0.61232787198424	Snx12	Yes
ENSMUSG00000046993	0.328609898417398	Gm5637	No
ENSMUSG00000047694	0.588058189920753	Yipf6	Yes
ENSMUSG00000051220	0.572800820302691	Ercc6l	Yes
ENSMUSG00000051224	0.538348339252061	Tceanc	No
ENSMUSG00000061273	0.662319917195395	Mmgt1	Yes
ENSMUSG00000063785	0.690104923556642	Utp14a	Yes
ENSMUSG00000064127	0.736877447949614	Med14	Yes
ENSMUSG00000067873	0.764445373981876	Htatsf1	Yes
ENSMUSG00000072969	0.634110998439303	Armcx5	Yes
ENSMUSG00000073130	0.427003744941679	Gm1141	No
ENSMUSG00000073131	0.65807192370647	Vma21	No
ENSMUSG00000079316	0.491815753606813	Rab9	Yes
ENSMUSG00000079317	0.611918148215846	Trappc2	Yes
ENSMUSG00000081004	0.498966832294859	Gm9157	No
ENSMUSG00000081739	0.349830704097838	Mdm4-ps	No
ENSMUSG00000082192	0.306543726709277	Gm14719	No
ENSMUSG00000082253	0.302471928762431	Gm14639	No
ENSMUSG00000082319	0.303222731257129	Gm8822	No
ENSMUSG00000084830	0.551217894949817	Gm14539	No
ENSMUSG00000086370	0.639667114783331	Ftx	Yes
ENSMUSG00000087174	0.569138599291648	5530601H04Rik	Yes
ENSMUSG00000097571	0.618941246534995	Jpx	No
List of escapees in female NPCs.
RNA_WT_AF: scRNA-seq WT Allele Frequency
ATAC_WT_AF: scATAC-seq WT Allele Frequency

## Sheet: Supplementary Table 8
Msl2 KO gRNA	Sequence (5'-3')
gRNA1	gACGTTTCTCTTCCGACGGCG
gRNA2	gttaggcggacttcgaactag
Msl2-H64Y Mutant	Sequence (5'-3')
Msl2-H64Y crRNA	TTTGCAGACATAGTGTTGGC
ssODN HDR Template	TCATCATCATTTTCTTGCCTTTACAAGTTTTGCAGACATAGTACTGACAGGTGGAGTTGGTGGGTGCAATAGGATCTTGAAGCAAATGT
List of guide RNA sequences.

## Sheet: Supplementary Table 9
Sanger sequencing primers for MSL2 H64Y mutant ESCs
ms_MSL2 H64Y	F	GGGGCCTCAGGGGTTTTAAGCC
	R	CGTGCCAGTGTCGTCTGGGTTA
RT-qPCR Primers
Gene	Name	Sequence (5'-3')
ms_Tbp	Tbp-F	CTCCTATGACCCCTATCACTCCT
	Tbp-R	TACAGCCAAGATTCACGGTAGATA
ms_Msl2 Exon1	Msl2 Exon1- F	AACCCCGTGAATGCTACT
	Msl2 Exon1- R	CTGTCGGAAGTAAGGCAAGAG
ms_Msl1	Msl1-F	TAGAGGAGCTGAAGTCCGAGAG
	Msl1-R	TTTCCTTCTCGTTATCCCTCTTC
ms_Msl3	Msl3-F	GAGTGCTGTACGATGCCAAG
	Msl3-R	ACCTACAGCGCCTCTTCTTT
ms_Nanog	Nanog-F	CCTCCAGCAGATGCAAGAAC
	Nanog-R	CTTCAACCACTGGTTTTTCTGC
ms_Tsix	Tsix-F	TGGAAGAAGAGCGTGATAGCC
	Tsix-R	TAACCATCTCTTCCGCTGTCC
ms_Bex2	Bex2-F	CAGATTGACTGGAAACCGAGAG
	Bex2-R	CACGCCTTGTTCCACTTTG
ms_Zfp185	Zfp185-F	GGGTTGATGTGGTAGATGAGG
	Zfp185-R	TGGGCAATCTTCTCGGTTG
ms_Bscl2	Bscl2-F	CCGACAAAGGGATAACTCACAC
	Bscl2-R	AGGGCTCTCACCATCCTC
ms_Slc16a13	Slc16a13-F	TTGCTACCTCCTTGACCCAC
	Slc16a13-R	CGCTGAGAGAAGTAACGGGA
ms_Fmr1	Fmr1-F	TCCCAACAAACCTGCTACAA
	Fmr1-R	TACAGAGAAGGCACCAACTG
ms_Mecp2	Mecp2-F	GAGAAGAGCCCTGGGAAACT
	Mecp2-R	ACACTCCCAGGCTTTCTACC
ds_Rp49	ds_Rp49-F	CACAATCtccttgcgcttct
	ds_Rp49-R	atcggttacggatcgaacaa
ChIP qPCR-Primers
Gene	Name	Sequence (5'-3')
hu_ZNF185	hu_ZNF185-F	CCCAGTTTGTTCTCCTTCCA
	hu_ZNF185-R	CTCCAGACATTGTATCGTAGCA
hu_KLK3	hu_KLK3-F	GCTTATCCCCTCAGAATCCAC
	hu_KLK3-R	GCCCAGACCATATCTTGAGTC
hu_MECP2	hu_MECP2-F	CGGTCCCACTCACAGTCTCT
	hu_MECP2-R	GGAGAGAGGGCTGTGGTAAA
hu_FMR1	hu_FMR1-F	CAGGGCTGAAGAGAAGATGG
	hu_FMR1-R	GCCGACACCAAGAAGAAAAG
hu_ARSB	hu_ARSB-F	AGGAGGAGCCAGAGACGAAC
	hu_ARSB-R	AAATTTAATTGCCGGGGAAG
hu_ZNF22	hu_ZNF22-F	TTGGTTTCAAAAGCCTCGAC
	hu_ZNF22-R	CGAAAGCGTTGTTCGTTTCT
hu_LALBA	hu_LALBA-F	AGAGCGAAACTCCACCTCAA
	hu_LALBA-R	CTCCATCCCCTCTTTCTTCC
RT-qPCR Primers for neural differentiation
Rbfox3	Rbfox3-F	CAACCAAGTCCAAGTCCACG
	Rbfox3-R	GGTGGGAAAGGAAGACTGGA
Map2	Map2-F	ACTACCCCTGGATCAACTGC
	Map2-R	TTTGGAGGAGTGCGGATGAT
Tubb3	Tubb3-F	TGGAGAACACAGACGAGACC
	Tubb3-R	GAAGAAGTGGAGACGTGGGA
Syp	Syp-F	TTGGCTTCGTGAAGGTGCTGCA
	Syp-R	ACTCTCCGTCTTGTTGGCACAC
Syn1	Syn1-F	TATGCCACTGCTGAGCCCTTCA
	Syn1-R	ATGGCAATCTGCTCAAGCATAGC
Dgl4	Dgl4-F	TCAGACGGTCACGATCATCGCT
	Dgl4-R	GTTGCTTCGCAGAGATGCAGTC
Rplp0	Rplp0-F	GCTTCGTGTTCACCAAGGAGGA
	Rplp0-R	GTCCTAGACCAGTGTTCTGAGC
List of primer sequences.
hu_ZNF185 and hu_KLK3 are from (Basilicata et al., 2018, PMID: 30224647)

[truncated: 1 more sheets: Supplementary Table 10]
