# Supplementary material for: MSL2 ensures biallelic gene expression in mammals
Source: Nature. 2023 Nov 29;624(7990):173–81. doi: 10.1038/s41586-023-06781-3 (PMC10700137; doi:10.1038/s41586-023-06781-3)
Supplement: Supplementary file 3 — Source data for Supplementary Fig. 2. [file 41586_2023_6781_MOESM3_ESM.xlsx]

## Sheet: Supplementary Figure 2
Supplementary Fig. 2d and e	qPCR data male CaBl ESCs (normalized to Rplp0, FC (KO/WT))
		WT						MSL2 KO 1						MSL2 KO 2						MSL2 H64Y 1						MSL2 H64Y 2						MSL2 H64Y 3
	Msl2 exon 1	0.942	0.872	1.067	1.12	1.127	0.872	0	0	0	0	0	0	0	0	0	0	0	0	0.814	0.714	0.866	0.942	0.643	0.872	0.891	0.734	0.878	0.891	0.968	0.849	0.872	0.825	0.825	0.872	0.77	0.648
	Msl1	0.96	0.974	1.065	1.073	1.001	0.927	1.029	1.174	1.249	1.166	1.065	1.241	1.095	1.126	1.358	1.303	1.249	0.974	0.865	0.921	0.848	1.065	0.813	1.166	1.029	0.934	0.974	0.974	0.96	0.934	0.947	0.78	0.83	0.896	0.947	0.728
	Msl3	1.068	0.898	1.061	1.068	1.018	0.886	0.976	0.963	1.068	1.106	0.821	0.937	0.788	0.81	1.068	1.068	1.039	0.75	0.85	0.832	1.004	1.025	0.745	1.025	1.025	0.937	0.99	1.018	0.97	0.963	0.983	0.956	0.99	1.039	1.054	0.983
	Nanog	0.953	0.933	1.043	1.102	1.022	0.947	1.24	1.173	1.215	1.367	1.095	1.133	1.133	1.043	1.266	1.223	1.275	1.007	1.182	1.266	1.329	1.425	1.11	1.386	1.022	0.973	1.036	1.036	1.05	0.994	1.198	1.072	1.249	1.223	1.223	1.198
	Tsix	1.011	0.924	1.039	1.185	1.106	0.735	0.315	0.343	0.348	0.286	0.212	0.34	0.205	0.236	0.367	0.247	0.269	0.174	0.449	0.397	0.527	0.686	0.277	0.605	0.425	0.577	0.434	0.735	0.472	0.538	0.85	0.589	0.658	0.627	0.644	0.411
	Bex2	0.9	0.972	0.992	1.109	1.042	0.985	0.702	0.673	0.706	0.706	0.628	0.668	0.611	0.637	0.673	0.697	0.721	0.641	0.598	0.55	0.539	0.615	0.535	0.607	0.562	0.539	0.521	0.524	0.535	0.514	0.637	0.615	0.641	0.607	0.619	0.55
	Zfp185	0.874	1.083	1.053	1.068	1.061	0.862	0.478	0.491	0.419	0.564	0.449	0.512	0.545	0.564	0.635	0.639	0.568	0.538	0.71	0.705	0.576	0.755	0.671	0.74	0.549	0.561	0.553	0.428	0.509	0.481	0.719	0.735	0.69	0.705	0.714	0.671
	Bscl2	0.817	1.048	1.063	1.041	1.005	1.026	0.632	0.61	0.623	0.668	0.619	0.687	0.645	0.632	0.59	0.623	0.61	0.59	0.8	0.773	0.887	0.789	0.857	0.65	0.628	0.61	0.619	0.687	0.606	0.606	0.731	0.691	0.869	0.757	0.726	0.751
