# Supplementary material for: MSL2 ensures biallelic gene expression in mammals
Source: Nature. 2023 Nov 29;624(7990):173–81. doi: 10.1038/s41586-023-06781-3 (PMC10700137; doi:10.1038/s41586-023-06781-3)
Supplement: Supplementary file 4 — Source data for Supplementary Fig. 7. [file 41586_2023_6781_MOESM4_ESM.xlsx]

## Sheet: Supplementary Figure 7
Supplementary Fig. 7d	MSL2 ChIP-qPCR in human dermal fibroblasts (% of Input)
		Independent experiments
		1	2	3	4	5	6
	ZNF185	0.124734	0.169802	0.20546	0.163451
	FMR1	0.110869	0.0770494
	MECP2	0.13139	0.209051	0.157337	0.108587
	ARSB	0.063899	0.038658	0.083154	0.037342
	ZFP22	0.04058	0.0397453	0.0456554	0.0390625	0.0834426	0.0752027
	ALBA	0.00431007	0.012577	0.00644291	0.00354974
	KLK3	0.00727382	0.0103942	0.0126206	0.0182233	0.00865007
