# Supplementary material for: MSL2 ensures biallelic gene expression in mammals
Source: Nature. 2023 Nov 29;624(7990):173–81. doi: 10.1038/s41586-023-06781-3 (PMC10700137; doi:10.1038/s41586-023-06781-3)
Supplement: Supplementary file 5 — Source Data Fig. 1 [file 41586_2023_6781_MOESM5_ESM.xlsx]

## Sheet: Figure 1
Fig. 1c
	Exact Pvalues of the box plot
	Male CaBl	Allele1		Allele2
		KO1 vs WT	KO2 vs WT	KO1 vs WT	KO2 vs WT
	Bi to MonoA2	1.7e-11	5.5e-14	0.32	0.3
	Bi to MonoA1	0.7	0.5	p<2.2e-16	p<2.2e-16
	MonoA1 to None	9.1e-06	6.6e-07	0.0075	0.007
	MonoA2 to None	0.0042	0.018	2.0e-07	1.5e-08
	Bi to Bi Down	7.3e-06	2.3e-05	8.4e-07	1.6e-05
	Random	0.88	0.86	0.93	0.96
	Female 9sCa	Allele1		Allele2
		KO1 vs WT	KO2 vs WT	KO1 vs WT	KO2 vs WT
	Bi to MonoA2	p<2.2e-16	3.4e-16	0.73	0.5
	Bi to MonoA1	0.63	0.54	1.9e-10	5.3e-10
	MonoA1 to None	7.9e-08	1.6e-07	0.42	0.43
	MonoA2 to None	0.77	0.62	5.1e-07	1.1e-07
	Bi to Bi Down	p<2.2e-16	2.2e-15	p<2.2e-16	2.8e-15
	Random	0.88	0.56	0.73	0.57
