# Supplementary material for: MSL2 ensures biallelic gene expression in mammals
Source: Nature. 2023 Nov 29;624(7990):173–81. doi: 10.1038/s41586-023-06781-3 (PMC10700137; doi:10.1038/s41586-023-06781-3)
Supplement: Supplementary file 6 — Source Data Fig. 2 [file 41586_2023_6781_MOESM6_ESM.xlsx]

## Sheet: Figure 2
Fig. 2d
	Gene names of the heatmap
	Order	Male BlCa vs CaBl	Female 9sCa vs CaBl	Upper panel
	1	Serpinh1	Cntn6
	2	Zfp422	Kcnk1
	3	Atp4a	Chst15
	4	Cd109	Anxa2
	5	Lama4	Dtx1
	6	Galm	Igf2bp3
	7	Slc38a1	Stmn3
	8	Zkscan16	Gabbr2
	9	Tox2	F2rl2
	10	Pcdhb9	Eno2
	11	Plscr4	Cd82
	12	Tshz3	Cfap100
	13	Rbm12b1	N6amt2
	14	Pclo	Zkscan7
	15	Slc6a15
	16	Zfp536
	17	Cd1d1	Decr1	Lower panel
	18	Mmp16	Gabra4
	19	Hoxd9	BC039771
	20	Ankrd26	Fzd6
	21	Nmi	Zfp618
	22	Mavs	Krt73
	23	Decr1	Kcnj11
	24	Zfp493	Fmnl1
	25	Pcdha7	AI464131
	26	Frrs1	Ptprt
	27	Arsb	Tmem132c
	28	Ttc30a1	AF529169
	29	Zfp770	Lrriq1
	30	Col6a2	Miat
	31	Fndc5	Gm14005
	32	Qpct	Nudt16
	33	Pcdhga6	Mtrf1
	34	Zfp560	Isoc2a
	35	Hopx	Cstb
	36	Pak1	Pawr
	37	Pmm2
	38	Fam208a
	39	Ndn
	40	Pla2g7
	41	Cox16
	42	Gm6871
	43	Gm43223
	44	Mettl5
	45	Tnfrsf22
	46	Adam11
Fig. 2f
	Gene names of the heatmap
	Order	Male vs Female CaBl	Male BlCa vs Female 9sCa	Upper panel
	1	Hps1	Lacc1
	2	Accs	Aebp1
	3	Dnaja4	Cyp4v3
	4	Nt5c3b	Adora2a
	5	Arap1	Prkar1b
	6	Agpat2	Slc25a20
	7	Nid1	St3gal1
	8	Slc29a1	St6gal2
	9	Dnaaf3	Gabra4
	10	Vax2	Tnfsf12
	11	Mecom	Pnma2
	12	Zfp105	Lynx1
	13	Pcdhgb2	Tgm2
	14	Pcdhga5	AI464131
	15	Zfp583	Pvt1
	16	Zfp345	Lrriq1
	17	F2rl2
	18	Spock2
	19	Afap1l2
	20	Tgm2
	21	Prr36
	22	Zfp775	Itpripl2	Lower panel
	23	Gng10	Pex11g
	24	Smim3	Fam149a
	25	Pax7	Ttc30a1
	26	Plcd3	Slc38a3
	27	Bvht	Zfp599
	28	Skida1	Trmt61b
	29	Cdc42bpg	Pfkfb4
	30	Sgsm1	Tenm3
	31	Pcdhga1	Ctnna2
	32	Rbfa	Tstd3
	33	Itga7	Dpp6
	34	Ldoc1l	Cav1
	35	Sfrp1
	36	D430019H16Rik
	37	S100a16
Fig. 2i
	Normalized counts of MSL2- regulated escapees in female 9sCa and CaBl WT and MSL2 KO NPCs
		Female 9sCa_CaXa						Female CaBl_CaXi
		WT		MSL2KO1		MSL2KO2		WT		MSL2KO
	Genename	Maternal	Paternal	Maternal	Paternal	Maternal	Paternal	Maternal	Paternal	Maternal	Paternal
	Mecp2	893.303	1901.13	1.66279	2245.95	12.7003	2482.84	1110.28	1311.35	1087.49	1177.42
	Mageh1	2625.59	7147.02	2.94986	4259.42	2.85407	4325.82	4.9294	5666.71	2.52421	4983.08
	Rab9	1343.84	1145.85	3.9631	1614.31	2.51592	1228.72	621.97	601.937	488.546	473.817
	Elk1	156.247	787.381	9.57224	1062.61	23.6977	850.536	6.04767	754.395	1.90068	652.858
	Uxt	116.584	309.094	1.95286	221.53	10.3445	233.251	0	218.994	0	194.538
	Pdzd4	80.0215	406.154	2.16932	383.23	17.1076	468.402	1.63777	162.303	6.65833	240.184
	Rbm41	180.387	241.969	23.1482	327.202	12.1756	287.496	94.8126	217.33	91.5109	186.373
	Rai2	767.574	885.589	0.718934	284.247	2.60185	550.545	0.29742	417.912	0	286.028
	Morf4l2	69.6268	118.278	0.314617	128.683	0.306604	126.313	0	120.723	0	133.56
	Fmr1	182.405	836.982	16.0887	1223.89	14.8611	1360.59	0.413464	855.358	2.57236	941.44
	Cfp	22.9735	180.787	0	194.644	3.75974	168.791	0	74.3152	0	110.558
	Pcsk1n	123.765	422.185	7.21506	312.956	42.2265	431.432	0.29742	434.92	7.57852	485.286
	BC065397	124.248	286.582	1.34817	260.517	3.80252	330.626	0.413464	116.082	0	150.584
	Gpr173	63.0197	300.955	6.0302	320.365	2.15783	282.917	0.413464	266.512	0.641571	234.319
	Msl3	220.16	1286.13	42.37	1519.3	31.2773	1651.6	10.0809	904.537	48.2712	931.089
	Plp1	49.5838	229.277	1.25847	114.917	1.00574	77.9231	0.29742	73.916	0	62.6667
	9530051G07Rik	18.2202	96.8506	0.290078	42.0739	0.306604	50.4593	0	167.618	0	156.292
	Rbmx2	83.4636	492.632	6.36936	491.589	7.94609	555.249	4.44668	559.144	4.03781	757.12
	2010308F09Rik	14.9256	10.3862	1.03355	4.94929	0.951355	2.77907	0.892259	4.92423	1.61599	6.11654
	Renbp	1.09373	11.7457	1.90379	40.3728	1.56746	41.3315	405.131	431.909	19.7808	489.591
	Foxo4	0	364.774	0.314617	531.371	0	372.768	75.9947	255.483	4.39479	219.619
	Snx12	1.45625	502.613	0.718934	616.77	0.616108	502.586	263.78	416.64	3.06938	343.758
