# Supplementary material for: MSL2 ensures biallelic gene expression in mammals
Source: Nature. 2023 Nov 29;624(7990):173–81. doi: 10.1038/s41586-023-06781-3 (PMC10700137; doi:10.1038/s41586-023-06781-3)
Supplement: Supplementary file 7 — Source Data Fig. 4 [file 41586_2023_6781_MOESM7_ESM.xlsx]

## Sheet: Figure 4
Fig. 4f
	qPCR data male CaBl/BlCa NPCs upon dBET treatment (normalized to Rplp0)
	CaBl		Mock			6h
	Zfp422	WT	0.172703	0.210819	0.246458	0.09279	0.079419	0.0917258
		MSL2 KO	0.269883	0.175098	0.251605	0.112457	0.130525	0.128725
	BlCa		Mock			6h
	Zfp422	WT	0.315223	0.281369	0.257694	0.0988915	0.10988	0.134833
		MSL2 KO	0.147564	0.164591	0.180865	0.101588	0.0987751	0.109273
