# Supplementary material for: MSL2 ensures biallelic gene expression in mammals
Source: Nature. 2023 Nov 29;624(7990):173–81. doi: 10.1038/s41586-023-06781-3 (PMC10700137; doi:10.1038/s41586-023-06781-3)
Supplement: Supplementary file 8 — Source Data Fig. 5 [file 41586_2023_6781_MOESM8_ESM.xlsx]

## Sheet: Figure 5
Fig. 5b
	Genotypes observed at P0.5		n= -/-	n= -/+	n= +/+	n=total		Chi-squared test:
			0	21	16	37		-> non-mendalian breeding, p-value: 0.001
	Genotypes observed in embryos (E11.5-18.5)		n= -/-	n= -/+	n= +/+	n=total
		Male	20	53	19	92
		Female	27	47	29	103		Chi-square test:
		Sex-indepedent	47	100	48	195		-> mendalian breeding, p-value: 0.933
Fig. 5c
	Phenotype number
	Phenotype severity by genotype #	None	Mild	Severe	Total	None	Yes
	+/+	13	2	0	15	13	2
	+/-	20	3	3	26	20	6
	-/-	8	1	6	15	8	7
	Total	41	6	9	56	41	15
	Phenotype severity by sex #	None	Mild	Severe	Total	None	Yes
	Male	18	1	1	20	18	2
	Female	23	5	8	36	23	13
	Total	41	6	9	56	41	15
	Phenotype severity by genotype and sex #	None	Mild	Severe	Total	None	Yes
	M, +/+	4	0	0	4	4	0
	M, +/-	9	0	1	10	9	1
	M, -/-	5	1	0	6	5	1
	F, +/+	9	2	0	11	9	2
	F, +/-	11	3	2	16	11	5
	F, -/-	3	0	6	9	3	6
	Total	41	6	9	56	41	15
	M, all	18	1	1	20	18	2
	F, all	23	5	8	36	23	13
Fig. 5d and Extended Data Fig. 10h
	Phenotype details
	Litter	Embryo	Genotype	Sex	Photo	Phenotype	Severity	Eyes phenotype	Additional phenotpe	Phenotype detailed
	1	1	+/+	f		no
	1	2	-/-	f	F1	yes	severe	Yes		Microphtalmia, right eye has defective patterning.
	1	3	+/-	f	F3	yes	severe	Yes		Anophtalmia, right eye is missing.
	1	4	+/-	m		no
	1	5	+/-	f		no
	1	6	+/-	f		no
	1	7	+/-	f		no
	1	8	+/-	f		no
	2	1	+/+	f		no
	2	2	+/-	f		no
	2	3	-/-	f		no
	2	4	-/-	f		yes	severe	Yes		Microphtalmia, right eye is smaller and misdeveloped.
	2	5	-/-	f		no
	2	6	+/-	f		no
	3	1	+/+	m		no
	3	2	+/+	f		no
	3	3	+/+	f		no
	3	4	+/+	f		no
	3	5	+/+	f		no
	3	6	+/-	m		no
	3	7	+/-	f		no
	3	8	+/+	m		no
	4	1	-/-	m		no
	4	2	+/+	m		no
	4	3	+/-	m		no
	4	4	+/-	f		yes	severe	Yes		Microphtalmia, one eye is very small and misdeveloped.
	5	1	+/-	m		no
	5	2	-/-	m		no
	5	3	-/-	m		no
	5	4	+/-	m	M1	yes	severe	Yes		Microphtalmia, right eye is dysmorphic.
	5	5	+/+	f		no
	5	6	+/-	m		no
	5	7	+/-	f		yes	mild	Yes		Right eye pupil show imperfect patterning.
	5	8	-/-	f	F2	yes	severe	Yes	Hemmorhage	Microphtalmia, rignt eye is underdeveloped, left eye has defective patterning.Hemmorhaging around neck, right side.
	6	1	+/+	f		yes	mild	Yes		Left eye pupil show imperfect patterning.
	6	2	-/-	m	M2	yes	mild	Yes		Right eye pupil show imperfect patterning.
	6	3	+/+	f		no
	6	4	-/-	m		no
	6	5	-/-	f		no
	6	6	+/+	f		yes	mild	Yes		Left eye pupil show imperfect patterning.
	6	7	-/-	f	F5	yes	severe	Yes	Hemmorhage	Left eye show defectiove patterining. Hemmorhaging around neck, left side.
	6	8	+/+	m		no
	7	1	+/-	m		no
	7	2	+/-	f		no
	7	3	+/-	f		yes	mild	Yes		Right eye pupil show imperfect patterning.
	7	4	+/-	m		no
	7	5	+/-	m		no
	7	6	-/-	f	F6	yes	severe		Kidney malformation	One kidney is smaller in size compared to healthy kidney
	7	7	+/-	f		no
	8	1	+/-	f		yes	mild	Yes		Right eye pupil show imperfect patterning.
	8	2	-/-	f	F4	yes	severe	Yes	Brain defect	Neual tube is not closed and brain is misdeveloped out of skull. Microphtalmia in both eyes.
	8	3	-/-	m		no
	8	4	+/-	m		no
	8	5	+/-	f		no
	8	6	+/+	f	F7	no
	8	7	+/-	f		no
