# Supplementary material for: MSL2 ensures biallelic gene expression in mammals
Source: Nature. 2023 Nov 29;624(7990):173–81. doi: 10.1038/s41586-023-06781-3 (PMC10700137; doi:10.1038/s41586-023-06781-3)
Supplement: Supplementary file 9 — Source Data Extended Data Fig. 1 [file 41586_2023_6781_MOESM9_ESM.xlsx]

## Sheet: Extended Data Figure 1
Extended Data Fig. 1a
	Western Blot quantification
	Intensity normalised to RNA Pol II 9Fold change over WT)
	Male CaBl ESCs
		WT	MSL2 KO1	MSL2 KO2	MSL2 KO3
	NANOG	1	1.2601	1.23338	1.22284
	OCT3/4	1	1.05206	1.01438	1.2075
Extended Data Fig. 1b
	qPCR data male CaBl ESCs
		WT				KO1				KO2				KO3
	Msl2 Exon1	0.915	1.065	0.947	1.073	0.01	0.011	0.011	0.01	0.011	0.012	0.011	0.011	0.013	0.01	0.01	0.013
	Nanog	0.955	0.955	1.038	0.982	0.955	1.024	0.955	1.032	1.067	0.975	1.067	1.046	1.03	0.975	1.02	0.988
	Oct4	1.095	1.015	0.902	0.987	1.01	0.954	1.009	0.92	1	0.9	0.99	0.97	0.93	1.01	0.97	1.009
Extended Data Fig. 1d
	Western Blot quantification
	Intensity normalised to RNA Pol II (Fold change over WT)
	Male BlCa ESCs
		WT	MSL2 KO1	MSL2 KO2
	NANOG	1	1.18377	1.11512
	OCT3/4	1	1.12289	1.00484
Extended Data Fig. 1e
	qPCR data male BlCa ESCs
		WT				KO1				KO2
	Msl2 Exon1	0.89	1.08	1.09	0.95	0	0		0	0.01	0.03	0	0.05
	Nanog	1.01	0.97	1.02	1	0.954	1.04	1.02	0.978	1.01	1.005	0.978	0.988
	Oct4	0.93	1.01	1.07	0.99	0.98	1.06	0.99	0.985	0.979	1.01	1.03	0.984
