# Supplementary material for: MSL2 ensures biallelic gene expression in mammals
Source: Nature. 2023 Nov 29;624(7990):173–81. doi: 10.1038/s41586-023-06781-3 (PMC10700137; doi:10.1038/s41586-023-06781-3)
Supplement: Supplementary file 10 — Source Data Extended Data Fig. 3 [file 41586_2023_6781_MOESM10_ESM.xlsx]

## Sheet: Extended Data Figure 3
Extended Data Fig. 3a
	Exact Pvalues of the box plot
		Male CaBl		Male BlCa	Female CaBl	Female 9sCa
		KO1 vs WT	KO2 vs WT	KO vs WT	KO vs WT	KO1 vs WT	KO2 vs WT
	Bi to MonoA2	0.28	0.24	0.36	0.2	0.06	0.028
	Bi to MonoA1	0.067	0.13	0.17	0.14	0.086	0.054
	MonoA1 to None	0.22	0.17	0.003	0.17	0.00061	0.00078
	MonoA2 to None	0.13	0.066	0.014	0.15	0.00049	0.00052
	Bi to Bi Down	7.0e-07	1.2e-05	2.7e-12	4.2e-09	p<2.2e-16	1.1e-15
	Random	0.79	0.92	0.85	0.99	0.73	0.83
Extended Data Fig. 3b
	Exact Pvalues of the box plot
		Male BlCa		Female CaBl
		Allele1	Allele2	Allele1	Allele2
		KO vs WT	KO vs WT	KO vs WT	KO vs WT
	Bi to MonoA2	2.1e-15	0.13	1.1e-05	0.61
	Bi to MonoA1	0.27	1.2e-12	0.68	5.4e-07
	MonoA1 to None	5.6e-07	0.088	0.0026	0.0014
	MonoA2 to None	0.34	6.1e-05	0.0037	0.0015
	Bi to Bi Down	1.7e-11	6.0e-11	2.2e-09	4.7e-08
	Random	0.99	0.92	0.93	0.95
