# Supplementary material for: MSL2 ensures biallelic gene expression in mammals
Source: Nature. 2023 Nov 29;624(7990):173–81. doi: 10.1038/s41586-023-06781-3 (PMC10700137; doi:10.1038/s41586-023-06781-3)
Supplement: Supplementary file 11 — Source Data Extended Data Fig. 6 [file 41586_2023_6781_MOESM11_ESM.xlsx]

## Sheet: Extended Data Figure 6
Extended Data Fig. 6c
	Exact Pvalues of the violin plot
	Male CaBl	scRNA-seq		scATAC-seq
		Allele1	Allele2	Allele1	Allele2
	Bi to MonoA2	p<2.2e-16	p<2.2e-16	p<2.2e-16	2.4e-10
	Bi to MonoA1	p<2.2e-16	p<2.2e-16	0.85	p<2.2e-16
	MonoA1 to None	p<2.2e-16	p<2.2e-16	p<2.2e-16	p<2.2e-16
	MonoA2 to None	p<2.2e-16	p<2.2e-16	p<2.2e-16	p<2.2e-16
	Bi to Bi Down	p<2.2e-16	p<2.2e-16	p<2.2e-16	p<2.2e-16
	Random	p<2.2e-16	p<2.2e-16	p<2.2e-16	p<2.2e-16
Extended Data Fig. 6d
	Exact Pvalues of the violin plot
	Male BlCa	scRNA-seq		scATAC-seq
		Allele1	Allele2	Allele1	Allele2
	Bi to MonoA2	p<2.2e-16	p<2.2e-16	p<2.2e-16	p<2.2e-16
	Bi to MonoA1	p<2.2e-16	p<2.2e-16	0.084	p<2.2e-16
	MonoA1 to None	p<2.2e-16	p<2.2e-16	p<2.2e-16	p<2.2e-16
	MonoA2 to None	p<2.2e-16	p<2.2e-16	7.9e-05	p<2.2e-16
	Bi to Bi Down	p<2.2e-16	p<2.2e-16	p<2.2e-16	p<2.2e-16
	Random	p<2.2e-16	p<2.2e-16	p<2.2e-16	p<2.2e-16
