# Supplementary material for: MSL2 ensures biallelic gene expression in mammals
Source: Nature. 2023 Nov 29;624(7990):173–81. doi: 10.1038/s41586-023-06781-3 (PMC10700137; doi:10.1038/s41586-023-06781-3)
Supplement: Supplementary file 12 — Source Data Extended Data Fig. 9 [file 41586_2023_6781_MOESM12_ESM.xlsx]

## Sheet: Extended Data Figure 9
Extended Data Fig. 9e
	qPCR data female 9sCa NPCs upon Kansl1 KD (normalized to Rplp0, FC Kansl1 KD/WT)
			Scramble				Kansl1 si #3
	Kansl1	WT	1	1	1	1	0.494428	0.192806	0.550241	0.481504
		MSL2 KO	1	1	1	1	0.0787672	0.477654	0.266386	0.0389614
	Mecp2	WT	1	1	1	1	0.74169	0.574898	0.599469	0.86309
		MSL2 KO	1	1	1	1		0.806586	0.661397	0.236553
	Fmr1	WT	1	1	1	1	0.712212	0.375253	0.877268	0.888553
		MSL2 KO	1	1	1	1	0.165855	0.75596	0.663832	0.187664
	Slc16a13	WT	1	1	1	1	0.565413	0.222708	0.643938	0.698357
		MSL2 KO	1	1	1	1	0.0519671	0.64308	0.388167	0.0175414
Extended Data Fig. 9f
	qPCR data female 9sCa NPCs upon dBET treatment (normalized to Rplp0)
			Mock			1h			6h			12h
	Fmr	WT	0.778168	0.738141	0.763674	0.596901	0.378063	0.116728	0.24532	0.252667	0.286858	0.210992	0.22309	0.0781652
		MSL2 KO	1.06032	0.498821	0.488548	0.420468	0.175011	0.539266	0.150404	0.17769	0.295754	0.174149	0.147992	0.115973
	Slc16a13	WT	0.782132	0.941665	0.760049	0.817127	0.609195	0.316521	0.0804389	0.221222	0.174855	0.0355211	0.167513	0.115489
		MSL2 KO	0.774453	0.499988	0.574353	0.0925513	0.252194	0.63938	0.164329	0.188956	0.0813227	0.154249	0.190334	0.0744743
	Mecp2	WT	0.454834	0.700865	0.43604	0.40417	0.259137	0.089722	0.0907083	0.123031	0.101825	0.131235	0.211174
		MSL2 KO	0.574931	0.281366	0.292044	0.102325	0.0627334	0.0904262	0.164329	0.188956	0.0813227	0.203437	0.192888
