# Supplementary material for: MSL2 ensures biallelic gene expression in mammals
Source: Nature. 2023 Nov 29;624(7990):173–81. doi: 10.1038/s41586-023-06781-3 (PMC10700137; doi:10.1038/s41586-023-06781-3)
Supplement: Supplementary file 13 — Source Data Extended Data Fig. 10 [file 41586_2023_6781_MOESM13_ESM.xlsx]

## Sheet: Extended Data Figure 10
Extended Data Fig. 10f
	RT-qPCR data for in vitro neuronal differentiation of male BaCl and CaBl NPCs from day 0 (d0) to day 14 (d14). Data is normalzied to Rplp0 expression and respective WT on d0.
	Rbfox3	BaCl WT			BaCl KO			CaBl WT			CaBl KO
	d0	1.9893	0.411015	0.59968	0.183935	0.379524	0.364064	0.944867	1.06672	0.988411	1.07042	0.854518	1.16731
	d4	1.30791	2.52672	1.96192	0.686468	0.378211	0.302974	0.711129	1.76318	1.04115	0.958057	1.34088	2.18583
	d7	5.52994	2.74587	7.14664	4.39927	4.36888	4.36888	17.4867	8.71308	19.2686	2.58145	11.4176	18.6769
	d10	11.6905	14.7461	19.1234	2.19203	5.37873	4.73139	36.7121	10.2901	13.4374	43.0572	37.2246	57.4081
	d14	58.5771	90.0257	42.4374	6.57625	16.8218	13.107	185.231	314.776	163.504	31.1937	102.763	76.0135
	Map2	BaCl WT			BaCl KO			CaBl WT			CaBl KO
	d0	1.32289	0.754555	0.92255	0.975152	1.00257	1.22578	0.941547	1.06666	0.991789	1.20006	1.27731	1.39775
	d4	1.36009	1.04877	1.48318	1.10473	0.925753	0.903564	1.32235	1.41726	0.881545	1.68542	1.67377	1.58349
	d7	1.9503	2.24809	2.09754	1.38386	1.50911	1.39832	1.71488	1.93604	2.37529	1.66798	1.84434	1.32235
	d10	2.72017	3.95506	3.7547	2.20182	2.17905	2.46007	3.74017	2.96515	2.73797	3.5754	3.29004	4.19336
	d14	3.43117	3.20139	2.95611	2.23256	2.77733	2.34355	3.51398	5.03889	3.48971	1.85074	3.6379	2.83452
	Tubb3	BaCl WT			BaCl KO			CaBl WT			CaBl KO
	d0	1.33631	0.890848	0.772845	0.682193	0.524223	0.872515	0.777985	1.2904	0.93162	0.706036	0.854299	0.738573
	d4	0.703807	0.938385	1.29977	0.915893	0.925466	0.836972	0.689113	0.899886	1.22928	1.00195	1.19567	1.37823
	d7	1.05209	0.654403	1.06308	0.741363	0.836972	0.778221	0.971182	0.616774	1.02301	0.485591	0.845463	0.761974
	d10	1.86381	2.14838	2.70992	0.811268	1.05574	0.922264	1.6504	0.878317	1.10024	2.56296	1.81858	2.44158
	d14	4.34167	6.24738	2.57264	1.25549	2.45931	1.92953	3.91175	7.24916	3.71359	1.53988	3.66246	3.02684
	Syp	BaCl WT			BaCl KO			CaBl WT			CaBl KO
	d0	1.21436	0.855711	0.929931	0.607179	0.535959	0.639579	0.986042	0.986042	1.02792	0.736992	0.731902	0.709425
	d4	1.31512	1.12132	0.917128	0.340375	0.317581	0.282279	1.22665	1.31925	1.24809	0.829159	0.843653	0.787156
	d7	1.83426	1.8728	2.19648	1.03182	0.969421	0.993227	3.3513	3.00991	3.42172	1.31014	1.62419	1.49975
	d10	4.12729	4.01443	4.70826	1.25718	1.29701	1.42424	5.75462	4.27144	3.87641	2.64767	2.9995	2.18059
	d14	5.35243	5.38966	6.4989	1.82159	1.89894	2.02118	7.08477	6.25375	4.27144	3.22594	2.80835	3.03085
	Syn1	BaCl WT			BaCl KO			CaBl WT			CaBl KO
	d0	1.38277	0.688994	0.928235	0.520353	0.516759	0.583402	1.00989	1.03469	0.955416	0.888351	0.773354	0.797856
	d4	1.21635	1.08115	1.10004	0.359126	0.390275	0.342117	2.1498	2.14236	2.1498	1.26068	1.30514	1.10512
	d7	2.24632	1.82458	2.19248	0.78055	0.68661	0.751353	4.46667	4.3295	4.51336	1.55747	1.89107	2.17227
	d10	3.97943	4.41546	5.0022	1.06626	1.12316	1.37322	9.5414	8.84095	7.61689	4.92185	5.09542	5.11311
	d14	6.26608	5.6473	6.26608	1.34963	2.13993	1.90206	12.2033	13.2618	10.9982	3.46823	5.46114	5.46114
	Dlg4	BaCl WT			BaCl KO			CaBl WT			CaBl KO
	d0	1.28937	0.836051	0.874581	0.86254	0.761367	0.844789	0.929634	1.09789	0.972476	1.23519	1.12485	1.02437
	d4	0.790953	0.605695	0.745698	0.793699	0.71038	0.665109	0.711894	0.680532	0.687644	0.739557	0.736999	0.726852
	d7	0.88679	0.816013	0.940607	0.88679	0.850665	0.824541	0.942611	0.926417	1.06417	0.806493	1.0753	1.1017
	d10	1.09177	1.33484	1.28937	0.761367	0.735432	0.804779	1.32844	1.21819	0.87039	1.68148	1.70496	1.74682
	d14	1.31191	1.27603	1.4456	0.631416	0.88679	0.859556	1.72876	1.66409	1.49457	1.34233	1.53128	1.67567
Extended Data Fig. 10h is the same as Fig. 5d
